# Supplementary material for: Metabolite and lipoprotein profiles reveal sex-related oxidative stress imbalance in de novo drug-naive Parkinson’s disease patients
Source: NPJ Parkinsons Dis. 2022 Feb 8;8:14. doi: 10.1038/s41531-021-00274-8 (PMC8826921; doi:10.1038/s41531-021-00274-8)
Supplement: Supplementary file 2 — Supplementary Data 1 [file 41531_2021_274_MOESM2_ESM.xlsx]

## Sheet: Foglio1
ID	Cohort	diagnosis	sex	age	Trimethylamine.N.oxide	Alanine	Creatine	Creatinine	Glutamine	Glycine	Histidine	Isoleucine	Leucine	Methionine	N.N.Dimethylglycine	Ornithine	Phenylalanine	Sarcosine	Tyrosine	Valine	Acetic_acid	Citric_acid	Formic_acid	Lactic_acid	Succinic_acid	X3.Hydroxybutyric_acid	Acetoacetic_acid	Acetone	Pyruvic_acid	Glucose	Dimethylsulfone	Main_Parameters_Triglycerides	Main_Parameters_Cholesterol	Main_Parameters_LDL.Chol	Main_Parameters_HDL.Chol	Main_Parameters_Apo.A1	Main_Parameters_Apo.A2	Main_Parameters_Apo.B100	LDL.Chol_HDL.Chol	Apo.B100_Apo.A1	VLDL_Particle_Number	IDL_Particle_Number	LDL_Particle_Number	LDL.1_Particle_Number	LDL.2_Particle_Number	LDL.3_Particle_Number	LDL.4_Particle_Number	LDL.5_Particle_Number	LDL.6_Particle_Number
1006	training	CTR	2	55	0.016	0.368	0.014	0.077	0.935	0.425	0.091	0.057	0.107	0.064	0.006	0.037	0.051	0.004	0.054	0.172	0.032	0.137	0.039	1.482	0.004	0.056	0.017	0.018	0.036	4.572	0.007	72.77	248.52	142.52	83.25	208.79	51.77	96.93	1.71	0.46	73.75	99.1	1544.17	250.5	162.55	213.35	280.88	284.19	384.76
1008	training	CTR	2	59	0.024	0.398	0.035	0.081	0.742	0.294	0.082	0.055	0.104	0.012	0.006	0.012	0.065	0.007	0.056	0.249	0.016	0.187	0.025	2.324	0.008	0.126	0.028	0.038	0.105	5.165	0.01	103.35	299.79	181	86.36	210.13	41.85	132.12	2.1	0.63	129.3	160.58	2115.77	404.41	303.24	327.27	357.81	333.94	372.25
1036	training	CTR	2	52	0.022	0.447	0.006	0.059	0.945	0.426	0.078	0.058	0.097	0.016	0.007	0.024	0.053	0.003	0.058	0.225	0.018	0.162	0.013	0.981	0.003	0.029	0.006	0.013	0.061	6.286	0.008	74.18	218.95	119.95	77.41	196.16	41.99	81.01	1.55	0.41	83.66	75.49	1302.61	214.56	201.41	209.51	220.92	215.72	268.52
1050	training	CTR	2	70	0.035	0.338	0.007	0.062	0.687	0.26	0.068	0.03	0.074	0.025	0.004	0.042	0.049	0	0.052	0.202	0.034	0.164	0.039	2.68	0.006	0.029	0.013	0.029	0.054	4.865	0.011	97.86	261	131.2	102.33	235.04	41.61	93.32	1.28	0.4	109.21	87.17	1477.67	295.56	225.55	215.23	172.57	187.47	372.66
1056	training	CTR	1	71	0.02	0.614	0.008	0.076	0.889	0.286	0.101	0.08	0.115	0.014	0.007	0.022	0.044	0.004	0.055	0.246	0.015	0.157	0.032	2.084	0.005	0.024	0.011	0.013	0.137	6.018	0.011	80.15	326.71	219.49	69.94	191.39	53.28	157.26	3.14	0.82	75.2	179.79	2628.29	325.95	172.11	343.52	565.76	574.47	649.84
1085	training	CTR	1	84	0.023	0.432	0.035	0.102	0.873	0.215	0.071	0.062	0.157	0.015	0.006	0.012	0.062	0.004	0.068	0.283	0.021	0.079	0.022	1.025	0.004	0.037	0.007	0.02	0.038	5.596	0.017	69.13	298.37	209.86	69.11	179.33	40.68	137.27	3.04	0.77	73.89	87.68	2332.39	215.83	220.09	329.85	461.84	517.47	597.07
1110	training	CTR	1	68	0.02	0.504	0.005	0.079	0.819	0.258	0.067	0.073	0.143	0.017	0.006	0.011	0.06	0.012	0.059	0.219	0.024	0.11	0.031	1.328	0.003	0	0.007	0.022	0.055	5.176	0.017	164.59	181.98	78.32	58.48	186.72	35.68	71.82	1.34	0.38	196	74.91	944.45	162.6	109.17	73.13	132.75	216.43	306.22
1128	training	CTR	1	63	0.006	0.556	0.006	0.106	0.803	0.305	0.068	0.064	0.144	0.018	0.004	0.019	0.063	0.011	0.06	0.219	0.027	0.122	0.026	1.601	0.003	0.041	0.012	0.015	0.076	5.129	0.015	130.19	282.41	184.8	59.29	160.96	39.11	137.6	3.12	0.85	153.53	96.66	2229.6	215.18	137.05	237.31	388.73	512.7	722.79
1132	training	CTR	1	63	0.017	0.457	0.032	0.1	0.66	0.197	0.046	0.085	0.141	0.01	0.005	0.011	0.05	0.007	0.049	0.306	0.024	0.126	0.024	1.546	0.002	0.038	0.009	0.018	0.088	8.717	0.014	285.95	290.01	172.23	54.85	161.17	40.61	140.25	3.14	0.87	344.59	149.03	2105.87	103.41	107.95	142.23	319.08	609.94	863.34
1139	training	CTR	1	62	0.011	0.4	0.002	0.085	0.698	0.278	0.054	0.049	0.135	0.01	0.004	0.022	0.055	0.006	0.049	0.236	0.022	0.139	0.024	0.968	0.003	0.021	0.002	0.015	0.044	5.078	0.014	137.08	253.61	167.39	64.14	150.95	35.98	113.17	2.61	0.75	171.61	79.01	1853.78	159.75	242.37	260.26	272.19	395.13	538.84
1161	training	CTR	2	74	0.022	0.364	0.032	0.057	0.918	0.426	0.07	0.039	0.083	0.012	0.006	0.008	0.05	0.007	0.055	0.171	0.032	0.103	0.033	1.208	0.002	0.066	0.012	0.021	0.033	4.955	0.012	85.14	230.48	123.21	91.07	204.37	39.71	88.07	1.35	0.43	97.79	45.13	1454.07	223.1	214.96	203.37	154.92	189.34	421.53
1164	training	CTR	1	62	0.002	0.411	0.003	0.088	0.859	0.296	0.072	0.074	0.113	0.014	0.004	0.012	0.042	0.003	0.047	0.29	0.038	0.151	0.029	2.213	0.015	0.262	0.123	0.082	0.084	6.005	0.007	62.15	226.44	154.28	56.75	136.64	32.94	105.16	2.72	0.77	95.55	88.52	1765.15	214.37	236.63	260.71	272.8	332.44	447.58
1169	training	CTR	1	70	0.012	0.293	0.007	0.09	0.827	0.245	0.065	0.052	0.162	0.011	0.006	0.015	0.05	0.006	0.049	0.217	0.032	0.144	0.02	1.205	0.025	0.439	0.174	0.081	0.057	5.225	0.008	79.81	246.62	162.62	62.55	162.59	37.26	110.2	2.6	0.68	100.4	85.06	1803.38	167.66	176.83	236.76	340.31	401.97	505.18
1174	training	CTR	2	59	0.01	0.369	0.009	0.089	0.706	0.252	0.056	0.061	0.138	0.011	0.006	0.013	0.078	0.004	0.068	0.28	0.024	0.109	0.015	0.955	0.003	0.019	0.023	0.018	0.086	5.882	0.013	155.59	295.63	184.64	60.71	161.93	39.51	141.16	3.04	0.87	199.17	184.09	2211.44	314.49	204.88	263.37	413.48	479.4	521.1
1187	training	CTR	1	60	0.02	0.513	0.009	0.087	0.983	0.304	0.075	0.057	0.102	0.066	0.006	0	0.039	0.008	0.06	0.205	0.032	0.142	0.023	1.695	0.004	0.037	0.01	0.014	0.068	5.54	0.009	128.31	301.19	191.97	66.27	171.55	38.06	133.61	2.9	0.78	162.87	117.86	2143.77	341.55	269.5	348.37	406.24	360.34	409.32
1196	training	CTR	1	70	0.019	0.512	0.016	0.128	0.837	0.284	0.079	0.05	0.131	0.018	0.011	0.012	0.066	0.009	0.075	0.258	0.013	0.161	0.032	1.532	0.004	0.026	0.01	0.051	0.071	5.117	0.016	175.23	202.85	115.45	47.93	144.54	30.34	102.54	2.41	0.71	265.26	111.68	1472.22	139.4	111.45	117.71	221.74	391.9	511.25
1210	training	CTR	1	55	0.006	0.61	0.04	0.068	0.701	0.223	0.065	0.117	0.179	0.03	0.006	0.02	0.082	0.003	0.099	0.306	0.012	0.125	0.036	1.763	0.001	0.034	0.001	0.013	0.132	7.638	0.011	188.96	230.42	130.57	52.21	168.09	36.63	114.45	2.5	0.68	237.36	162.03	1724.03	147.49	113.34	128.32	325.4	533.33	513.61
1211	training	CTR	1	72	0.006	0.453	0.019	0.1	0.807	0.265	0.067	0.064	0.105	0.014	0.007	0.011	0.058	0.012	0.067	0.22	0.013	0.139	0.02	2.128	0.004	0.037	0.013	0.023	0.096	5.614	0.008	222.22	270.85	161.91	51.27	153.62	35.41	132.57	3.16	0.86	234.06	82.49	2032.36	171.47	130.49	143.58	222.48	482.1	882.43
1213	training	CTR	1	62	0.004	0.397	0	0.101	0.826	0.254	0.078	0.039	0.098	0.013	0.004	0.008	0.047	0.001	0.047	0.171	0.036	0.152	0.039	0.999	0.006	0.026	0.01	0.021	0.056	5.557	0.013	70.66	226.42	154.24	54.21	144.29	34.46	104.63	2.85	0.73	107.91	82.84	1727.51	172.91	208.5	266.35	344.02	353.76	397.05
1228	training	CTR	2	64	0.025	0.202	0.025	0.088	0.672	0.532	0.053	0.024	0.058	0.01	0.005	0.01	0.042	0.004	0.036	0.148	0.03	0.21	0.015	1.167	0.013	0.246	0.131	0.052	0.068	5.298	0.009	63.56	236.15	118.23	106.11	228.21	41.3	80.32	1.11	0.35	35.72	36.82	1437.75	248.83	232.61	212.91	117.13	146.36	409.63
1253	training	CTR	1	77	0.025	0.392	0.01	0.098	0.764	0.229	0.085	0.049	0.124	0.018	0.01	0.008	0.059	0.007	0.065	0.23	0.023	0.154	0.029	1.445	0.003	0.056	0.011	0.018	0.062	5.646	0.022	96.05	239.34	163.69	47.85	142.26	30	119.82	3.42	0.84	117.45	83.68	1973.21	196.66	176.53	266.41	392.05	416.93	506.4
1261	training	CTR	1	69	0.02	0.353	0.017	0.12	0.69	0.224	0.067	0.056	0.125	0.012	0.007	0.02	0.054	0.005	0.057	0.249	0.026	0.121	0.026	1.509	0.002	0.043	0.015	0.02	0.089	5.813	0.013	109.84	275.03	187.91	54.64	149.43	35.17	130.55	3.44	0.87	147.58	95.47	2142.7	170.08	154.57	275.91	447.55	509.13	597.85
1285	training	CTR	1	53	0.002	0.491	0.034	0.082	0.71	0.167	0.045	0.066	0.15	0.01	0.005	0.011	0.038	0.006	0.057	0.297	0.016	0.139	0.036	1.768	0.002	0.065	0.008	0.017	0.102	7.278	0.008	157.98	222.18	139.22	45.14	149.59	32.03	110.07	3.08	0.74	209.71	111.26	1725.07	134.68	137.07	158.67	309.21	477.64	525.41
1294	training	CTR	2	74	0.012	0.647	0.034	0.056	0.756	0.228	0.085	0.053	0.075	0.066	0.003	0.027	0.05	0.003	0.064	0.235	0.016	0.153	0.02	1.961	0.002	0	0.004	0.01	0.122	4.844	0.009	128.17	189.92	121.15	39.71	121.83	31.76	95.69	3.05	0.79	161.49	87.84	1514.27	177.29	187.89	185.66	241	322.58	394.05
1295	training	CTR	1	67	0.012	0.472	0.028	0.083	0.837	0.22	0.112	0.059	0.146	0.025	0.009	0.005	0.065	0.008	0.077	0.243	0.012	0.146	0.019	1.18	0.003	0.04	0.014	0.024	0.083	6.357	0.013	195.85	231.32	129.16	66.04	188.6	41.39	107.15	1.96	0.57	214.66	82.1	1590.72	157.28	77.66	159.55	296.74	353.3	551.12
1313	training	CTR	2	54	0.02	0.289	0.064	0.062	0.766	0.336	0.062	0.043	0.091	0.046	0.007	0.011	0.044	0	0.051	0.193	0.032	0.128	0.032	0.906	0.002	0.025	0.01	0.024	0.052	5.9	0.019	72.82	270.18	164.8	91.48	212.9	44.89	107.23	1.8	0.5	75.66	68.38	1849.13	226.62	258.34	285.99	276.61	318.21	464.74
1323	training	CTR	2	63	0.004	0.293	0.052	0.066	0.722	0.461	0.054	0.03	0.083	0.012	0.004	0.011	0.044	0.003	0.062	0.209	0.02	0.161	0.032	0.827	0.003	0.099	0.025	0.04	0.044	5.054	0.012	70.68	212.83	128.03	70.4	170.74	37.32	88.65	1.82	0.52	90.89	55.1	1464.95	170.22	173.62	200.18	210.01	268.34	438.98
1334	training	CTR	1	68	0.002	0.425	0.015	0.087	0.733	0.265	0.054	0.068	0.142	0.018	0.01	0.009	0.059	0.004	0.072	0.25	0.026	0.181	0.028	2.032	0.002	0.028	0.01	0.012	0.067	5.071	0.01	101.38	293.74	190.08	64.24	161.56	38.55	139.43	2.96	0.86	178.56	158.16	2171.26	221.53	155.11	227.21	400.86	536.95	645.39
1341	training	CTR	2	67	0.005	0.546	0.023	0.081	0.714	0.252	0.061	0.052	0.096	0.012	0.007	0.012	0.053	0.008	0.063	0.21	0.012	0.151	0.029	2.254	0.004	0.036	0.01	0.019	0.107	5.787	0.007	287.56	317.83	172.32	60.29	172.49	38.82	158.02	2.86	0.92	394.14	207.32	2250.1	276.43	143	112.42	233.81	606.08	887.49
1342	training	CTR	1	69	0.007	0.553	0.004	0.102	0.796	0.237	0.063	0.067	0.134	0.015	0.005	0.016	0.069	0.004	0.069	0.255	0.029	0.206	0.024	1.946	0.003	0.039	0.006	0.02	0.078	5.958	0.018	105.03	240.79	154	59.37	162.06	35.55	105.6	2.59	0.65	125.87	97.36	1687.64	170.37	170.44	237.08	323.13	372.56	460.53
1354	training	CTR	1	68	0.008	0.49	0.009	0.089	0.764	0.257	0.061	0.082	0.082	0.028	0.011	0.015	0.051	0.007	0.066	0.255	0.019	0.136	0.022	0.923	0.001	0.047	0.006	0.021	0.073	5.914	0.024	168.11	266.85	157.44	47.86	150.43	30.71	137.21	3.29	0.91	247.2	143.28	2073.84	195.43	96.81	120.67	286.63	578.16	809.31
1365	training	CTR	1	69	0.02	0.441	0.006	0.103	0.827	0.236	0.071	0.044	0.111	0.057	0.006	0.021	0.054	0.01	0.073	0.261	0.025	0.182	0.033	1.547	0.003	0.078	0.009	0.023	0.075	5.559	0.013	143.98	209.57	123.39	52.1	161.23	30.26	95.18	2.37	0.59	170.01	75.81	1486.37	132.87	98.02	186.83	316.61	359.13	410.22
1370	training	CTR	1	68	0.03	0.363	0.022	0.075	0.779	0.255	0.054	0.061	0.133	0.036	0.006	0.027	0.055	0.002	0.044	0.311	0.017	0.161	0.022	0.873	0.004	0	0.013	0.026	0.042	5.049	0.01	75.76	186.76	106.16	55.97	155	32.54	86.79	1.9	0.56	111.11	99.83	1353.45	226.91	135.26	157.5	227.28	266.97	323.32
1389	training	CTR	1	69	0.016	0.506	0.029	0.124	0.744	0.246	0.072	0.062	0.107	0.035	0.007	0.02	0.048	0.009	0.06	0.31	0.017	0.186	0.017	1.965	0.002	0.064	0.017	0.018	0.12	6.299	0.01	196.8	272.89	162.95	58.61	172.31	40.12	130.26	2.78	0.76	245.8	117.17	1979.41	149.14	62.49	152.51	332.2	540.52	775.37
880	training	CTR	2	60	0.029	0.464	0.035	0.078	0.809	0.237	0.075	0.053	0.091	0.049	0.009	0.015	0.055	0.004	0.069	0.31	0.011	0.188	0.022	1.933	0.003	0.025	0.006	0.015	0.089	10.36	0.012	80.45	265.11	180.11	56.53	144.73	34.51	122.61	3.19	0.85	111.97	124.42	2017.81	260.44	210.08	295.53	383.68	402.28	461.76
887	training	CTR	1	55	0.012	0.629	0.031	0.088	0.857	0.263	0.089	0.045	0.122	0.056	0.009	0.051	0.055	0.005	0.054	0.254	0.027	0.148	0.03	2.998	0.002	0.026	0.011	0.014	0.115	5.881	0.007	117.79	224.42	143.81	57.66	151.04	37.87	98.93	2.49	0.65	143.78	86.19	1570.82	168.94	179.2	228.64	284.87	332.02	408.93
894	training	CTR	1	68	0.015	0.431	0.02	0.116	0.789	0.251	0.057	0.072	0.143	0.05	0.007	0.016	0.056	0.002	0.065	0.315	0.011	0.178	0.018	1.977	0.003	0.028	0.022	0.017	0.131	7.079	0.014	125.28	245.22	148.99	54.23	161.38	29.99	117.81	2.75	0.73	171.99	115.12	1872.25	165.51	82.17	169.31	344.82	498.08	600.16
898	training	CTR	2	62	0.023	0.383	0.023	0.08	0.796	0.276	0.072	0.056	0.102	0.023	0.006	0.006	0.066	0	0.057	0.297	0.033	0.24	0.04	2.469	0.015	0.272	0.05	0.044	0.037	5.571	0.014	69.08	274.92	157.93	91.42	193.3	43.04	106.44	1.73	0.55	62.32	97.83	1765.53	282.16	211.99	240.38	209.87	267.37	543.68
901	training	CTR	1	71	0.02	0.405	0.002	0.102	0.991	0.278	0.083	0.043	0.114	0.062	0.007	0.037	0.049	0.003	0.06	0.243	0.031	0.203	0.029	1.196	0.008	0.155	0.059	0.035	0.058	5.417	0.021	144.27	222.6	136.88	49.63	141.63	29.64	109.55	2.76	0.77	209.99	115.72	1661.02	165.58	133.94	181.68	301.76	412.62	485.46
903	training	CTR	1	57	0.012	0.346	0.036	0.08	0.858	0.229	0.067	0.058	0.094	0.056	0.007	0.025	0.052	0.02	0.05	0.248	0.027	0.133	0.031	1.768	0.002	0.045	0.01	0.038	0.073	5.444	0.005	178.38	200.01	99.34	39.29	139.83	30.61	100.52	2.53	0.72	252.12	75.33	1414.91	146.8	0	32.76	168.9	381.85	700.63
907	training	CTR	1	70	0.011	0.581	0.005	0.07	0.946	0.25	0.077	0.076	0.122	0.04	0.004	0.03	0.055	0.004	0.074	0.228	0.023	0.129	0.026	2.731	0.004	0.029	0.005	0.015	0.151	6.359	0.009	50.2	223.45	152.74	61.38	154.76	35.1	96.95	2.49	0.63	48.42	47.07	1683.71	155.79	214.34	274.81	313.48	322.31	399.81
908	training	CTR	1	63	0.006	0.538	0.009	0.106	0.805	0.318	0.072	0.117	0.107	0.035	0.007	0.031	0.05	0.011	0.074	0.23	0.033	0.142	0.03	1.243	0.005	0.029	0.008	0.025	0.114	6.242	0.012	286.66	239.29	102.78	50.58	159.36	39.91	109.82	2.03	0.69	406.74	130.52	1427.1	145.43	14.13	7.18	120.14	431.31	744.4
913	training	CTR	2	61	0.007	0.452	0.042	0.079	0.826	0.323	0.064	0.072	0.115	0.019	0.005	0.012	0.046	0.009	0.053	0.241	0.016	0.207	0.027	2.356	0.002	0.064	0.003	0.022	0.06	7.504	0.014	204.63	238.04	94.01	56.66	163.03	42.79	98.9	1.66	0.61	305.72	186.71	1257.3	329.5	84.33	94.44	145.35	207.76	416.67
918	training	CTR	2	60	0.02	0.464	0.032	0.077	0.79	0.272	0.09	0.041	0.123	0.013	0.003	0.005	0.046	0.003	0.054	0.241	0.02	0.083	0.02	1.18	0.004	0.017	0.009	0.02	0.069	5.841	0.011	98.61	233.01	133.34	67.73	187.37	40.81	99.05	1.97	0.53	128.05	99.81	1573.79	230.26	188.51	193.54	249.85	316.87	400.77
919	training	CTR	1	63	0.012	0.46	0.024	0.128	0.899	0.222	0.08	0.076	0.166	0.016	0.007	0.009	0.072	0.009	0.053	0.287	0.02	0.169	0.023	1.531	0.004	0.051	0.008	0.028	0.054	6.039	0.008	108.81	196	106.84	55.75	144.55	32.09	90.16	1.92	0.62	183.02	115.49	1309.25	212.52	140.8	118.02	169.83	275.69	402.31
931	training	CTR	2	53	0.008	0.334	0.008	0.08	0.818	0.252	0.076	0.054	0.067	0.051	0.006	0.012	0.054	0.006	0.055	0.212	0.014	0.16	0.026	1.216	0.002	0.037	0.01	0.013	0.074	6.043	0.017	181.64	270.54	166.7	54.65	170.23	40.23	127.8	3.05	0.75	234.91	135.19	1958.14	183.82	104.5	223.62	425.47	525.18	545.76
932	training	CTR	1	56	0.006	0.475	0.016	0.072	0.869	0.264	0.062	0.108	0.098	0.055	0.005	0.025	0.042	0.014	0.052	0.239	0.019	0.141	0.033	0.871	0.005	0.029	0.004	0.04	0.06	5.819	0.014	239.97	318.48	177.39	60	165.78	41.18	159.83	2.96	0.96	388.59	171.33	2360.25	274.77	113.93	145.01	256.62	569.48	966.91
941	training	CTR	1	49	0.022	0.493	0.013	0.084	0.797	0.209	0.095	0.086	0.154	0.052	0.006	0.045	0.054	0.004	0.075	0.288	0.043	0.142	0.027	1.542	0.003	0	0.009	0.018	0.077	5.829	0.006	134.95	188.02	95.13	60.03	172.54	36.66	79.87	1.58	0.46	162.29	82.22	1126.47	162.89	108.25	108.04	198.78	252.74	320.55
942	training	CTR	2	60	0.017	0.431	0.027	0.059	0.753	0.253	0.062	0.033	0.086	0.039	0.008	0.011	0.056	0.004	0.056	0.204	0.021	0.156	0.023	2.618	0.003	0	0.004	0.015	0.085	5.898	0.026	105.05	258.28	158.17	74.89	183.73	43.81	113.58	2.11	0.62	142.33	82.26	1859.11	198.6	165.88	243.43	305.97	385.24	545.61
943	training	CTR	2	59	0.025	0.383	0.003	0.079	1.034	0.529	0.054	0.049	0.054	0.063	0.005	0.012	0.046	0.004	0.049	0.113	0.022	0.356	0.026	1.638	0.034	0.709	0.063	0.074	0.052	5.555	0.008	60.93	150.41	67.2	73.01	185.48	38.87	50.72	0.92	0.27	59.71	43.97	794.71	133.89	118.59	116.3	88.94	124.59	253.27
945	training	CTR	1	62	0.037	0.405	0	0.113	0.855	0.278	0.071	0.072	0.103	0.052	0.008	0.023	0.046	0.005	0.055	0.284	0.016	0.144	0.019	1.06	0.004	0	0.007	0.016	0.038	5.821	0.013	113.67	279.87	184.02	66.45	175.75	36.3	126.2	2.77	0.72	161.84	106.48	2048.89	230.44	236.42	318.56	422.65	411.14	416
946	training	CTR	1	62	0.016	0.534	0.007	0.14	0.754	0.261	0.067	0.054	0.092	0.039	0.01	0.012	0.044	0.015	0.099	0.219	0.009	0.187	0.018	1.551	0.003	0.026	0.008	0.021	0.105	6.011	0.011	185.95	272.84	165.64	57.58	159.99	39.02	127.53	2.88	0.8	270.87	104.19	1941.55	166.34	136.27	217.35	327.41	466.8	648.8
957	training	CTR	2	73	0.023	0.311	0.006	0.08	0.785	0.284	0.066	0.03	0.075	0.016	0.009	0.02	0.06	0.008	0.063	0.155	0.029	0.149	0.026	1.481	0.003	0.036	0.032	0.017	0.065	5.34	0.018	134.5	267.93	155.89	74.31	186.57	43.04	110.54	2.1	0.59	169.19	106.68	1767.51	256.45	231.04	277.48	316.73	305.63	391.71
958	training	CTR	2	71	0.009	0.414	0.015	0.072	0.931	0.303	0.078	0.054	0.09	0.064	0.007	0.007	0.059	0.009	0.088	0.244	0.021	0.209	0.029	0.81	0.003	0.033	0.008	0.018	0.044	5.587	0.016	118.32	181.97	89.6	68.74	182.45	35.76	73.29	1.3	0.4	140.42	43.94	1097.73	127.38	96.94	106.62	138.46	223.72	416.16
963	training	CTR	1	59	0.015	0.53	0.018	0.109	0.764	0.256	0.088	0.071	0.097	0.04	0.008	0.011	0.044	0.012	0.072	0.278	0.022	0.169	0.026	1.005	0.001	0.043	0.001	0.03	0.1	5.767	0.007	255.13	284.49	142.34	54.99	162.04	35.52	133.63	2.59	0.82	349.22	156.92	1841.05	205.87	32.19	84.81	264.81	493.71	781
973	training	CTR	2	67	0.012	0.441	0.054	0.048	0.759	0.479	0.062	0.051	0.112	0.013	0.007	0.01	0.05	0.007	0.062	0.223	0.052	0.117	0.026	1.821	0.002	0.057	0.004	0.02	0.111	5.813	0.012	137.2	244.42	145.78	65.89	181.31	37.17	111.59	2.21	0.62	187.67	96.72	1746.4	230.02	160.48	223.16	334.01	345.87	428.8
985	training	CTR	2	70	0.007	0.344	0.033	0.07	0.746	0.316	0.072	0.036	0.086	0.012	0.006	0.022	0.053	0.005	0.05	0.212	0.029	0.164	0.017	2.285	0.005	0.046	0.003	0.018	0.066	5.172	0.014	85.98	277.85	171.43	82.3	197.42	41.83	118.08	2.08	0.6	97.19	106.53	1984.02	320.69	260.53	323.61	341.91	293.69	390.82
986	training	CTR	1	73	0.006	0.361	0.019	0.093	0.764	0.226	0.072	0.046	0.087	0.013	0.008	0.011	0.051	0.005	0.069	0.149	0.028	0.119	0.031	2.266	0.012	0.177	0.044	0.028	0.083	5.58	0.02	123.57	253.12	151.19	62.51	176.78	36.62	119.5	2.42	0.68	195.45	121.5	1819.33	220.62	152.41	216.65	333.28	424.8	486.2
996	training	CTR	2	71	0.023	0.439	0.045	0.096	0.826	0.305	0.081	0.06	0.106	0.012	0.007	0.011	0.06	0.008	0.081	0.247	0.017	0.136	0.021	1.22	0.004	0.049	0.013	0.044	0.074	5.75	0.012	132.78	267.73	142.68	90.89	225.57	46.97	102.23	1.57	0.45	159.39	108.19	1553.57	257.58	207.55	228.31	258.49	270.26	359.44
1017	training	dn2PD	1	80	0.032	0.407	0	0.1	0.963	0.319	0.076	0.04	0.106	0.063	0.007	0.056	0.064	0.002	0.049	0.244	0.027	0.129	0.032	1.67	0.002	0.028	0.006	0.026	0.066	5.312	0.016	81.73	198.68	111.06	62.49	160.36	39.56	78.54	1.78	0.49	105.96	61.9	1295.83	184.57	164.15	199.45	207.16	207.42	321.08
1021	training	dn2PD	2	70	0.012	0.472	0.007	0.088	0.792	0.373	0.069	0.054	0.083	0.019	0.007	0.031	0.049	0.006	0.057	0.236	0.059	0.14	0.031	1.808	0.006	0.091	0	0.03	0.075	5.501	0.013	118.61	298.73	197.3	67.57	172.55	38.54	134.33	2.92	0.78	148.09	116.02	2190.43	292.88	271.43	359.8	426.27	399.09	455.07
1026	training	dn2PD	2	65	0.019	0.468	0.016	0.059	0.92	0.301	0.075	0.04	0.065	0.018	0.005	0	0.036	0.003	0.065	0.163	0.023	0.2	0.023	1.386	0.003	0.066	0.014	0.02	0.055	5.41	0.006	98.23	305.91	181.12	99.03	206.87	43.26	118.19	1.83	0.57	142.93	120.26	1861.43	334.38	352.26	300.09	218.83	268.39	404.82
1027	training	dn2PD	2	60	0.004	0.369	0.006	0.066	0.766	0.261	0.077	0.034	0.099	0.016	0.005	0.027	0.045	0.004	0.063	0.171	0.019	0.225	0.023	1.884	0.031	0.571	0.179	0.054	0.122	5.461	0.008	147.16	254.2	115.55	90.88	231.31	54.6	96.54	1.27	0.42	165.87	132.94	1497.34	186.81	23.67	158.25	306.35	324.45	506.57
1035	training	dn2PD	2	59	0.07	0.408	0.01	0.067	0.783	0.272	0.065	0.052	0.081	0.023	0.007	0.012	0.034	0.001	0.057	0.2	0.03	0.145	0.024	1.308	0.003	0.044	0.007	0.016	0.085	5.611	0.013	70.87	253.06	142.28	89.67	207.79	44.98	96.1	1.59	0.46	52.64	64.97	1649.45	290.48	245.41	261.72	222.59	196.46	375.27
1053	training	dn2PD	2	84	0.019	0.399	0.034	0.047	0.811	0.37	0.047	0.048	0.106	0.041	0.005	0.014	0.061	0.008	0.057	0.239	0.018	0.142	0.029	1.444	0.002	0.065	0	0.03	0.042	5.154	0.01	137.34	230.06	128.06	62.89	182.03	37.89	111.14	2.04	0.61	204.85	103.79	1662.09	219.68	137.75	153.94	253.1	377.62	507.85
1061	training	dn2PD	2	59	0.014	0.385	0.017	0.086	0.771	0.246	0.085	0.048	0.077	0.022	0.006	0.011	0.047	0.008	0.066	0.255	0.019	0.213	0.022	1.381	0.004	0.111	0.006	0.04	0.049	5.882	0.006	96.68	243.4	127.59	90.51	197.35	37.94	85.16	1.41	0.43	118.26	76.39	1412.94	233.64	232.93	225.32	182.55	192.12	333.55
1067	training	dn2PD	2	70	0.005	0.492	0.033	0.113	0.698	0.285	0.058	0.057	0.153	0.022	0.009	0.009	0.084	0	0.087	0.304	0.017	0.19	0.023	2.472	0.003	0.047	0.01	0.016	0.076	5.313	0.016	181.51	224.77	94.23	88.53	195.51	45.29	86	1.06	0.44	220.07	130.77	1150.74	226.87	95.65	66.18	77.3	231.53	469.75
1082	training	dn2PD	1	66	0.002	0.609	0.017	0.065	0.749	0.234	0.063	0.067	0.114	0.019	0.005	0.011	0.06	0.005	0.086	0.245	0.021	0.174	0.028	2.226	0.003	0	0.001	0.02	0.153	6.162	0.011	169.42	256.22	155.26	58.88	168.81	40.54	125.93	2.64	0.75	244.34	128.57	1913.87	190.62	136.8	184.91	348.49	493.17	581.86
1088	training	dn2PD	2	71	0.012	0.452	0.031	0.091	0.754	0.368	0.066	0.059	0.108	0.012	0.006	0.054	0.063	0.008	0.063	0.274	0.026	0.142	0.022	2.268	0.005	0.098	0.01	0.033	0.073	7.379	0.015	175.79	269.17	169.28	44.84	137.45	31.57	137.32	3.78	1	218.93	125.57	2130.3	236.15	143.24	205.7	340.99	491.07	714.72
1093	training	dn2PD	2	51	0.018	0.4	0.044	0.063	0.697	0.523	0.064	0.051	0.1	0.011	0.004	0.012	0.052	0.006	0.042	0.241	0.027	0.123	0.02	1.367	0.006	0.096	0.022	0.051	0.067	5.336	0.009	82.92	177.95	77.11	75.88	185.84	42.55	59.48	1.02	0.32	110.04	64.45	883.45	137.96	92.11	90.97	115.4	173.97	317.42
1097	training	dn2PD	2	52	0.028	0.422	0.009	0.083	0.721	0.306	0.081	0.053	0.08	0.019	0.007	0.021	0.051	0.004	0.064	0.193	0.02	0.121	0.025	1.266	0.003	0.043	0.006	0.017	0.041	5.414	0.008	79.64	262.56	158.33	84.66	195.32	42.31	102.38	1.87	0.52	86.75	65.06	1710.14	263.66	259.35	278.69	270.53	252.47	365.23
1117	training	dn2PD	2	66	0.013	0.471	0.033	0.089	0.755	0.311	0.09	0.074	0.091	0.013	0.007	0.026	0.074	0.005	0.067	0.277	0.028	0.171	0.026	1.865	0.005	0	0.004	0.017	0.049	8.01	0.014	144.76	239.92	142.63	56.85	154.48	35.08	112.81	2.51	0.73	205.11	111.45	1679.1	208.23	141.07	159.95	268.61	394.43	525.69
1124	training	dn2PD	1	69	0.027	0.434	0.008	0.097	0.827	0.264	0.074	0.065	0.122	0.018	0.007	0.041	0.076	0.004	0.066	0.238	0.029	0.161	0.029	2.795	0.004	0.126	0.042	0.041	0.069	5.547	0.009	85.81	180.95	76.25	83.18	195.13	37.91	61.87	0.92	0.32	112.75	50.18	889.89	145.91	100.62	75.96	96.63	158.16	314.81
1126	training	dn2PD	1	68	0.008	0.41	0.033	0.093	0.856	0.284	0.071	0.068	0.118	0.015	0.005	0.05	0.07	0.016	0.063	0.226	0.02	0.119	0.028	2.079	0.004	0	0.008	0.035	0.072	5.553	0.014	210.03	245.42	132.3	57.97	174.69	39.38	115.07	2.28	0.66	294.35	128.22	1628.85	176.46	96.52	134.73	289.96	414.6	539.14
1138	training	dn2PD	1	58	0.033	0.354	0.032	0.094	0.776	0.201	0.075	0.059	0.169	0.037	0.011	0.01	0.063	0.007	0.057	0.317	0.026	0.119	0.021	1.028	0.008	0.137	0.181	0.074	0.075	5.432	0.011	118.28	142.96	63.04	54.71	153.8	30.4	59.85	1.15	0.39	171.91	73.1	776.06	109.42	66.79	43.41	133.39	213.28	241.37
1142	training	dn2PD	2	69	0.001	0.377	0.061	0.05	0.724	0.534	0.068	0.04	0.117	0.015	0.005	0.02	0.049	0.004	0.058	0.254	0.044	0.126	0.03	1.573	0.001	0.109	0.062	0.033	0.075	5.741	0.017	118.24	263.58	174.1	53.82	147.39	33.08	130.93	3.23	0.89	190.88	144.46	2031	214.27	168.68	246.32	406.1	496.67	522.78
1167	training	dn2PD	2	66	0.014	0.592	0.005	0.057	0.875	0.354	0.063	0.058	0.106	0.014	0.006	0.034	0.07	0.009	0.058	0.242	0.025	0.184	0.031	2.265	0.003	0.068	0.002	0.02	0.123	5.779	0.009	132.93	218.95	130.14	50.02	145.23	33.61	99.72	2.6	0.69	179.18	87.84	1528.15	198.28	116.86	202.55	306.94	334.73	395.64
1183	training	dn2PD	2	76	0.001	0.434	0.02	0.086	0.673	0.247	0.058	0.054	0.085	0.011	0.005	0.018	0.064	0.004	0.062	0.237	0.021	0.156	0.024	2.441	0.004	0.036	0.008	0.018	0.095	5.511	0.012	58.42	292.59	177.48	99.49	215.08	47.53	110.23	1.78	0.51	25.34	44.71	1950.51	276.05	283.96	309.04	248.19	263.96	510.85
1194	training	dn2PD	2	69	0.019	0.499	0.034	0.075	0.583	0.272	0.072	0.075	0.146	0.021	0.011	0.011	0.095	0.004	0.063	0.253	0.014	0.12	0.034	2.119	0.003	0.049	0.01	0.012	0.107	5.819	0.006	76.84	201.75	121.78	61.95	168.32	40.03	87.41	1.97	0.52	83.59	58.72	1397.17	107.04	87.65	149.3	290.96	359.58	431.97
1200	training	dn2PD	1	55	0.016	0.481	0.034	0.105	0.812	0.258	0.076	0.058	0.103	0.014	0.007	0.011	0.062	0.004	0.071	0.233	0.012	0.135	0.037	1.566	0.003	0.057	0.008	0.023	0.124	7.553	0.01	122.28	237.75	147.97	66.11	177.69	41.78	110.26	2.24	0.62	166.27	113.2	1702	171.73	151.71	205.23	309.63	392.01	508.31
1201	training	dn2PD	2	74	0.019	0.502	0.041	0.08	0.704	0.304	0.069	0.069	0.139	0.013	0.003	0.011	0.067	0.004	0.075	0.241	0.011	0.163	0.034	2.363	0.008	0.188	0.033	0.047	0.152	7.914	0.013	114.06	258.99	136.16	98.97	241.68	51.36	97.81	1.38	0.4	104.62	92.82	1555.06	215.38	147.28	201.74	273.06	276.78	438.21
1203	training	dn2PD	1	73	0.019	0.394	0.017	0.096	0.808	0.247	0.074	0.063	0.096	0.051	0.008	0.034	0.06	0.009	0.048	0.278	0.04	0.175	0.032	1.701	0.02	0.375	0.084	0.044	0.081	8.635	0.015	151.96	212.03	128.18	53.37	146.65	30.27	102.99	2.4	0.7	185.88	82.76	1564.21	152.14	110.29	155.21	244.95	367.88	534.79
1207	training	dn2PD	1	55	0.003	0.503	0.016	0.086	0.935	0.311	0.083	0.065	0.156	0.018	0.01	0.054	0.063	0.01	0.075	0.273	0.008	0.091	0.025	2.143	0.004	0	0.009	0.018	0.063	5.293	0.009	201.72	324.49	195.38	70.59	202.74	49.54	151.54	2.77	0.75	212.95	142.49	2377.87	274.94	120.78	226.54	425.72	546.94	769.59
1212	training	dn2PD	1	70	0.028	0.623	0.009	0.103	0.796	0.3	0.068	0.064	0.126	0.02	0.009	0.052	0.069	0.014	0.057	0.309	0.021	0.209	0.027	2.175	0.003	0.026	0.007	0.047	0.164	6.644	0.02	172.1	222.08	146.42	42.26	133.97	31.19	120.03	3.46	0.9	225.83	72.46	1893.66	122.52	115.84	175.13	294.29	473.7	710.1
1219	training	dn2PD	1	72	0.049	0.535	0.004	0.085	0.617	0.177	0.061	0.05	0.191	0.021	0.01	0.052	0.08	0.003	0.062	0.341	0.01	0.181	0.028	2.755	0.016	0.316	0.052	0.076	0.104	7.375	0.013	68.6	156.38	73.94	55.24	137.29	39.53	69.76	1.34	0.51	106.52	81.21	1085.32	195.37	133.63	101.8	46.79	165.96	405.28
1227	training	dn2PD	1	58	0.023	0.497	0.021	0.113	0.744	0.302	0.071	0.057	0.147	0.013	0.007	0.004	0.066	0.004	0.057	0.238	0.012	0.156	0.045	2.258	0.004	0	0.005	0.039	0.07	5.362	0.008	128.89	222.2	112.03	79.57	204.27	46.77	81.3	1.41	0.4	192.59	111.26	1162.62	117.04	112.68	126.43	227.1	322.53	337.94
1232	training	dn2PD	1	59	0.009	0.495	0.014	0.087	0.726	0.262	0.06	0.065	0.122	0.016	0.006	0.011	0.052	0.016	0.055	0.213	0.019	0.171	0.034	1.411	0.003	0.042	0.008	0.048	0.112	6.192	0.006	172.82	204.91	101.3	62.13	184.08	43.78	95.61	1.63	0.52	215.3	57.64	1360.58	153.02	24.87	81.82	206.21	319.5	593.7
1233	training	dn2PD	1	73	0.008	0.408	0.009	0.129	0.802	0.295	0.086	0.065	0.125	0.018	0.006	0.034	0.078	0.004	0.067	0.242	0.023	0.125	0.024	1.723	0.006	0.093	0.023	0.038	0.052	6.119	0.017	76.9	249.4	139.03	88.9	204.37	45.33	98.62	1.56	0.48	67.02	62.69	1676.11	213.77	129.06	196.94	264.95	297.08	512.85
1236	training	dn2PD	2	67	0.024	0.625	0.042	0.054	0.747	0.393	0.065	0.056	0.12	0.02	0.008	0.024	0.064	0.007	0.081	0.235	0.015	0.156	0.024	1.889	0.002	0.037	0.006	0.012	0.096	5.308	0.009	146.84	225.6	120.02	72.57	192.95	38.4	95.55	1.65	0.5	173.72	79.77	1425.24	199.39	115.88	155.54	243.12	302.19	413.2
1255	training	dn2PD	1	52	0.013	0.5	0.008	0.086	0.916	0.316	0.085	0.08	0.105	0.03	0.009	0.048	0.076	0.006	0.063	0.267	0.036	0.168	0.024	2.361	0.004	0.023	0.007	0.018	0.078	4.645	0.008	153.85	250.46	140.19	62.07	177.07	42.86	110.46	2.26	0.62	208.67	116.79	1624.97	253.91	154.51	197.94	295.83	348.9	398.37
1257	training	dn2PD	2	41	0.011	0.554	0.014	0.059	0.818	0.294	0.084	0.046	0.09	0.013	0.004	0.042	0.054	0.005	0.061	0.223	0.015	0.201	0.023	1.959	0.004	0	0.005	0.016	0.067	5.336	0.008	58.91	252.2	139.33	96.36	222.25	50.15	86.71	1.45	0.39	49.75	77.33	1468.29	253.12	229.4	244.59	226.89	217.2	304.68
1260	training	dn2PD	1	44	0.003	0.419	0.029	0.086	0.766	0.222	0.063	0.09	0.118	0.025	0.009	0.015	0.073	0.011	0.067	0.279	0.011	0.196	0.028	2.025	0.003	0.041	0.012	0.039	0.102	5.241	0.012	243.42	232.94	130.77	39.92	131.56	30.67	124.64	3.28	0.95	326.4	140.02	1824.53	177.6	94.78	87.98	205.42	490.3	768.64
1276	training	dn2PD	1	62	0.003	0.455	0.006	0.077	0.757	0.218	0.074	0.076	0.152	0.015	0.01	0.053	0.064	0.004	0.07	0.274	0.019	0.169	0.032	2.169	0.005	0.047	0.012	0.031	0.099	5.261	0.028	139.72	242.41	146.9	57.4	164.74	38.36	114.16	2.56	0.69	189.65	144.57	1730.9	217.76	131.5	190.58	346.23	426.3	463.23
1277	training	dn2PD	1	78	0.008	0.308	0.009	0.102	0.901	0.246	0.056	0.041	0.083	0.062	0.009	0.028	0.065	0.004	0.061	0.246	0.037	0.141	0.022	1.273	0.01	0.12	0.034	0.047	0.052	7.102	0.017	111.18	229.64	140.45	49.66	137.98	26.29	114.22	2.83	0.83	203.92	121.89	1722.06	169.79	136.01	173.61	290.44	455.03	517.3
1287	training	dn2PD	1	62	0.015	0.593	0.011	0.112	0.871	0.308	0.076	0.061	0.149	0.017	0.007	0.041	0.079	0.005	0.045	0.259	0.01	0.181	0.035	1.893	0.003	0	0.008	0.025	0.051	5.32	0.009	96.9	217.17	118.06	74.45	181.88	40.34	86.63	1.59	0.48	163.75	98.83	1300.28	121.65	130.06	140.02	208.06	345.02	406.58
1289	training	dn2PD	2	50	0.022	0.728	0.041	0.089	0.694	0.282	0.147	0.073	0.118	0.035	0.007	0.027	0.061	0.01	0.072	0.226	0.015	0.109	0.028	2.055	0.003	0	0.004	0.019	0.104	5.189	0.007	162.28	261.78	125.95	95.58	239.63	44.09	92.24	1.32	0.38	163.82	54.25	1416.6	234.26	208.22	225.47	222.33	179.26	337.64
1291	training	dn2PD	1	70	0.033	0.293	0.071	0.094	0.893	0.347	0.058	0.083	0.124	0.053	0.01	0.011	0.056	0.007	0.057	0.256	0.018	0.186	0.038	2.254	0.021	0.306	0.221	0.069	0.08	5.059	0.018	124.93	124.01	61.45	28.6	105.99	24.53	60.44	2.15	0.57	241.9	95.28	744.4	108.33	121.73	96.02	150.56	209.23	120.46
1296	training	dn2PD	1	82	0.047	0.441	0	0.143	0.874	0.221	0.11	0.092	0.157	0.021	0.012	0.065	0.072	0.003	0.059	0.299	0.011	0.246	0.033	1.417	0.002	0.089	0.017	0.055	0.031	5.726	0.032	121.26	125.77	42.87	43.59	136.58	27.16	53.67	0.98	0.39	187.01	94.48	589	173.55	68.94	13.22	58.81	131.12	172.62
1305	training	dn2PD	1	55	0.007	0.32	0.029	0.066	0.755	0.266	0.083	0.07	0.112	0.023	0.006	0.011	0.054	0.015	0.059	0.204	0.02	0.152	0.028	1.128	0.012	0.257	0.146	0.045	0.048	5.707	0.006	139.78	218.12	146.61	45.7	134.22	31.76	113.53	3.21	0.85	205.88	63.91	1743.05	68.52	109.12	189.09	306.79	466.02	656.13
1308	training	dn2PD	1	55	0.002	0.511	0.02	0.102	0.78	0.326	0.067	0.098	0.094	0.042	0.008	0.027	0.058	0.016	0.051	0.245	0.016	0.168	0.028	1.199	0.003	0.017	0.006	0.043	0.064	5.306	0.01	272.78	263.4	129.5	49.77	157.06	35.56	124.25	2.6	0.79	400.69	100.67	1696.57	124.86	34.78	56.8	193.89	485.75	812.19
1316	training	dn2PD	1	72	0.022	0.553	0.012	0.076	0.94	0.258	0.093	0.067	0.16	0.018	0.005	0.067	0.062	0.006	0.062	0.263	0.022	0.13	0.028	1.826	0.003	0.039	0.001	0.028	0.078	10.197	0.017	93.81	173.4	93.07	54.99	146.49	31.71	67.12	1.69	0.46	95.58	31.82	1070.86	116.76	101.8	124	180.52	211.43	330.86
1333	training	dn2PD	1	65	0.017	0.462	0.014	0.084	0.811	0.283	0.074	0.057	0.107	0.025	0.009	0.036	0.073	0.009	0.077	0.288	0.025	0.137	0.029	2.09	0.005	0.106	0.048	0.038	0.065	5.283	0.012	111.83	197.92	92.82	82.48	196.4	45.02	76.18	1.13	0.39	130.06	70.27	1140.77	154.9	98.04	92.91	131.3	231.25	451.11
1345	training	dn2PD	1	68	0.016	0.497	0.006	0.096	0.766	0.215	0.123	0.054	0.092	0.035	0.006	0.01	0.06	0.01	0.057	0.264	0.022	0.177	0.031	1.391	0.002	0.046	0.006	0.016	0.096	6.077	0.017	121.29	177.94	109.28	42.84	134	27.7	90.2	2.55	0.67	153.53	31.39	1406.57	119.49	81.42	144.64	237.58	315.21	493.22
1351	training	dn2PD	2	48	0.001	0.53	0.03	0.069	0.753	0.335	0.174	0.042	0.088	0.042	0.003	0.02	0.06	0.015	0.045	0.231	0.031	0.106	0.029	1.963	0.004	0.019	0.01	0.059	0.097	5.126	0.013	236.04	273.37	153.31	60.32	171.71	37.03	130.49	2.54	0.76	289.55	85.39	1960.66	283.53	132.42	215.38	316.22	352.35	602.42
1364	training	dn2PD	1	60	0.011	0.376	0	0.104	0.886	0.284	0.085	0.081	0.146	0.06	0.006	0.044	0.056	0.006	0.069	0.3	0.024	0.145	0.029	1.485	0.001	0.112	0.018	0.029	0.044	5.73	0.011	78.04	157.44	86.39	56.07	142.51	31.11	65.05	1.54	0.46	119.99	50.02	1030.39	115.97	132.98	128.94	143.98	206.81	294.48
1368	training	dn2PD	1	70	0.012	0.325	0.016	0.083	0.652	0.256	0.047	0.042	0.09	0.035	0.006	0.013	0.061	0.007	0.056	0.239	0.048	0.144	0.022	1.072	0.009	0.186	0.1	0.046	0.072	5.565	0.019	123.85	230.74	130.01	61.08	163.58	33.22	103.74	2.13	0.63	203.16	96.78	1506.39	191.08	118.4	186.48	288.26	339.06	395.9
1372	training	dn2PD	1	55	0.054	0.373	0.005	0.083	0.975	0.312	0.096	0.067	0.108	0.063	0.007	0.031	0.079	0.004	0.049	0.246	0.017	0.205	0.017	1.612	0.012	0.196	0.022	0.062	0.052	5.42	0.006	94.25	210.38	91.64	95.51	224.38	44.01	65.21	0.96	0.29	100.14	67.34	1010.46	192.35	144.7	146.96	136.57	143.22	266.96
1373	training	dn2PD	2	73	0.023	0.435	0.022	0.12	0.809	0.297	0.086	0.052	0.127	0.022	0.01	0.012	0.082	0	0.068	0.291	0.013	0.215	0.035	1.231	0.006	0.128	0.015	0.02	0.068	6.01	0.012	72.1	193.22	108.54	62.2	167.97	33.07	77.47	1.74	0.46	81.33	63.34	1249.38	181.51	153.84	178.7	195.32	229.5	339.6
1393	training	dn2PD	1	69	0.009	0.423	0.006	0.106	0.812	0.274	0.09	0.046	0.085	0.05	0.006	0.028	0.066	0.005	0.07	0.229	0.019	0.254	0.031	1.811	0.002	0.091	0.001	0.036	0.087	8.039	0.046	131.3	178.53	95.81	52.78	145.61	31.75	82.59	1.82	0.57	200.74	77.47	1177.69	143.64	111.17	120.91	164.96	259.43	392.21
1400	training	dn2PD	2	58	0.029	0.333	0.029	0.069	0.742	0.5	0.078	0.025	0.077	0.043	0.006	0.037	0.044	0.005	0.064	0.19	0.058	0.122	0.024	1.55	0.001	0.042	0.017	0.02	0.062	5.728	0.014	66.59	219.01	123.35	82.2	188.09	36.39	84.55	1.5	0.45	65.23	22.76	1429.51	186.61	181.03	205.94	192.94	210.71	396.16
1415	training	dn2PD	2	70	0.006	0.417	0.04	0.091	0.848	0.28	0.083	0.058	0.153	0.053	0.007	0.041	0.067	0.005	0.068	0.28	0.017	0.101	0.023	0.896	0.002	0.087	0.013	0.053	0.06	6.261	0.01	136.75	285.47	177.48	76.67	194.64	41.95	123.21	2.31	0.63	145.65	92.32	1945.41	251.64	223.52	275.47	350.74	363.04	477.04
1420	training	dn2PD	1	59	0.001	0.547	0.021	0.105	0.875	0.284	0.074	0.064	0.133	0.053	0.007	0.023	0.052	0.01	0.059	0.29	0.02	0.193	0.041	2.382	0.004	0.036	0.008	0.052	0.122	5.325	0.009	138.49	233.47	153.71	48.23	153.74	34.42	121.59	3.19	0.79	198.4	100.68	1925.23	95.47	91.42	168.89	352.16	559.02	690.24
786	training	dn2PD	1	78	0.037	0.51	0	0.116	0.904	0.305	0.085	0.064	0.11	0.053	0.012	0.062	0.061	0.006	0.07	0.303	0.035	0.172	0.035	2.495	0.005	0.05	0.016	0.04	0.071	7.415	0.022	89.76	241.08	148.42	65.44	168.18	35.31	101.2	2.27	0.6	118.88	81.26	1671.57	233.97	221.2	282.87	302.93	286.71	352.04
825	training	dn2PD	1	50	0.007	0.481	0.001	0.098	0.869	0.298	0.079	0.066	0.104	0.027	0.005	0.035	0.044	0.021	0.049	0.21	0.021	0.155	0.042	1.97	0.003	0.057	0.02	0.04	0.064	5.406	0.01	216.26	241.48	113.43	59.22	171.58	42.81	105.49	1.92	0.61	275.76	95.62	1454.83	236.17	7.34	104.96	221.2	283.33	594.53
838	training	dn2PD	1	65	0.006	0.383	0.01	0.093	0.785	0.253	0.069	0.058	0.114	0.041	0.005	0.057	0.055	0.008	0.057	0.323	0.029	0.158	0.031	1.086	0.004	0.086	0.042	0.061	0.048	5.611	0.01	152.65	266.27	172.22	49.83	146.74	31.3	136.9	3.46	0.93	218.84	118.4	2147.51	220.09	170.91	222.77	359.3	511.23	648.3
845	training	dn2PD	1	78	0.03	0.403	0.016	0.098	0.836	0.305	0.078	0.066	0.102	0.043	0.007	0.017	0.047	0.004	0.06	0.254	0.015	0.155	0.013	1.846	0.006	0.062	0.019	0.018	0.057	6.183	0.012	49.15	194.74	107.56	74.49	168.12	34	72.58	1.44	0.43	42.52	46.98	1251.91	199.18	186.17	160.36	110.56	180.86	404.32
852	training	dn2PD	2	71	0.024	0.379	0.017	0.085	0.795	0.247	0.077	0.061	0.085	0.052	0.008	0.018	0.053	0.007	0.066	0.267	0.017	0.222	0.026	2.246	0.007	0.124	0.044	0.029	0.079	6.985	0.006	125.49	213.22	116.79	61.93	144.43	35.32	88.11	1.89	0.61	146.27	82.79	1342.52	208.7	158.37	170.31	157.07	214.36	446.4
869	training	dn2PD	2	51	0.007	0.434	0.034	0.052	0.784	0.414	0.058	0.044	0.103	0.05	0.006	0.011	0.049	0.001	0.059	0.17	0.015	0.136	0.035	1.424	0.003	0	0.007	0.011	0.078	5.259	0.01	134.2	237.02	137.29	61.99	168.87	36.81	101.61	2.21	0.6	235.69	98.89	1480.33	169.84	189.28	211.4	277.86	348.67	318
879	training	dn2PD	1	81	0.029	0.475	0.006	0.114	0.847	0.316	0.076	0.064	0.129	0.059	0.008	0.066	0.075	0.007	0.066	0.328	0.022	0.168	0.02	1.988	0.003	0.041	0.022	0.031	0.054	4.764	0.014	109.52	248.07	135.36	83.78	190.32	39.7	93.8	1.62	0.49	159.29	65.63	1473.97	205.14	203.04	212.67	184.43	236.44	417.3
885	training	dn2PD	2	69	0.007	0.542	0.013	0.058	0.857	0.533	0.08	0.047	0.082	0.051	0.008	0.047	0.063	0.003	0.052	0.213	0.017	0.188	0.026	1.577	0.001	0.039	0.003	0.031	0.065	5.828	0.015	137.61	244.3	153.85	50.63	139.22	32.14	115.76	3.04	0.83	200.59	115.96	1792.45	274.22	208.74	268.52	317.97	308.56	401.34
902	training	dn2PD	2	54	0.023	0.365	0.036	0.076	0.828	0.285	0.085	0.051	0.11	0.054	0.007	0.006	0.061	0.004	0.069	0.291	0.011	0.197	0.035	1.117	0.002	0.043	0.009	0.019	0.045	5.172	0.005	78.56	213.6	114.44	78.77	182.92	37.97	80.46	1.45	0.44	98.88	76.5	1279.39	225.04	197.86	184.22	178.73	188.18	305.49
904	training	dn2PD	1	75	0.026	0.579	0.004	0.107	0.882	0.215	0.086	0.059	0.103	0.047	0.009	0.007	0.056	0.004	0.081	0.274	0.019	0.172	0.031	1.443	0.005	0.06	0.008	0.027	0.107	5.883	0.029	169.61	257.84	148.28	54.7	154.06	36.01	118.99	2.71	0.77	218.24	143.22	1752.56	212.92	142.52	150.89	231.5	429.21	626.26
905	training	dn2PD	2	76	0.007	0.342	0.022	0.099	0.747	0.271	0.071	0.039	0.096	0.012	0.005	0.011	0.071	0.003	0.07	0.238	0.081	0.09	0.025	1.541	0.001	0.067	0.023	0.027	0.07	5.542	0.016	119.69	259.3	159.64	62.15	161.64	35.2	112.11	2.57	0.69	158.08	98.24	1767.34	291.22	234.7	289.91	334.05	293.08	323.22
927	training	dn2PD	1	57	0.009	0.509	0.002	0.063	0.8	0.301	0.082	0.079	0.089	0.02	0.006	0.048	0.037	0.005	0.055	0.247	0.021	0.146	0.024	2.21	0.004	0	0.005	0.028	0.102	5.279	0.014	120.16	245.3	142.59	54.43	164.95	41.03	107.78	2.62	0.65	180.26	126.2	1604.67	193.42	114.12	153.23	303.51	432.93	470.43
929	training	dn2PD	2	69	0.005	0.338	0.014	0.069	0.845	0.368	0.071	0.05	0.1	0.013	0.008	0.024	0.058	0.004	0.065	0.226	0.017	0.175	0.024	1.293	0.005	0.044	0.014	0.035	0.05	4.689	0.011	66.9	237.03	133.96	83.98	194.65	39.93	91.43	1.6	0.47	66.83	75.35	1506.7	281.74	241.75	236.03	187.65	194.83	347.17
951	training	dn2PD	1	66	0.019	0.456	0.004	0.081	0.853	0.266	0.071	0.066	0.153	0.044	0.006	0.031	0.069	0.005	0.064	0.245	0.018	0.156	0.034	1.098	0.001	0.023	0.008	0.026	0.059	5.559	0.012	71.29	190.82	111.35	65.28	161.99	36.22	77.52	1.71	0.48	88.58	49.7	1258.82	146.81	155.5	173.65	196.4	243.76	353.42
960	training	dn2PD	2	68	0.015	0.349	0.042	0.082	0.785	0.266	0.06	0.058	0.092	0.012	0.01	0.011	0.059	0.005	0.058	0.215	0.024	0.162	0.032	1.919	0.002	0.082	0.041	0.036	0.103	5.521	0.014	112.32	296.3	180.83	78.88	192.72	40.94	131.83	2.29	0.68	141.26	124.32	2107.8	316.65	225.69	292.73	356.89	384.16	517.36
971	training	dn2PD	1	69	0.021	0.434	0.011	0.086	0.81	0.231	0.086	0.055	0.169	0.038	0.008	0.046	0.065	0.008	0.061	0.344	0.026	0.186	0.028	2.156	0.001	0.071	0.008	0.033	0.108	5.775	0.017	90.27	180.93	93.97	62.09	162.97	36.39	71.36	1.51	0.44	120.56	53.12	1082.52	145.08	111.64	124.65	152.75	219.01	350.1
983	training	dn2PD	2	65	0.026	0.589	0.065	0.071	0.896	0.326	0.078	0.05	0.103	0.057	0.01	0.012	0.04	0.009	0.058	0.268	0.01	0.158	0.019	2.632	0.005	0.068	0.011	0.032	0.164	10.093	0.007	245.28	222.51	93.1	77.63	226.76	55.8	99.94	1.2	0.44	301.67	135.3	1330.69	136.09	0	2.17	197	395.91	706.93
993	training	dn2PD	2	74	0.054	0.509	0.016	0.086	0.809	0.294	0.104	0.068	0.077	0.026	0.01	0.011	0.054	0.002	0.083	0.244	0.018	0.232	0.019	1.746	0.003	0.035	0.01	0.033	0.082	7.284	0.015	68.08	173.47	94.46	61.32	147.06	29.93	77.88	1.54	0.53	85.1	83.65	1257.67	238.36	156.95	161.02	163.27	184.39	309.38
998	training	dn2PD	1	68	0.003	0.393	0.033	0.065	0.852	0.436	0.076	0.08	0.122	0.015	0.007	0.041	0.067	0	0.047	0.226	0.026	0.128	0.028	1.686	0.005	0.142	0.005	0.041	0.05	5.567	0.01	162.74	279.72	156.76	63	177.04	38.32	124.27	2.49	0.7	252.02	120.14	1827.72	227.7	109.54	202.46	328.75	403.14	583.02
2060	validation	dn2PD	1	71	0.005	0.434	0.004	0.094	0.757	0.226	0.163	0.049	0.09	0.011	0.002	0.011	0.058	0.01	0.055	0.206	0.021	0.135	0.026	1.711	0.004	0.132	0.012	0.018	0.087	6.476	0.008	138.59	222.27	134.27	59.17	155.15	34.65	103.67	2.27	0.67	184.89	93.63	1597.99	141.18	129.76	148.53	238.54	395.19	556.37
2064	validation	dn2PD	1	77	0.001	0.481	0	0.099	0.769	0.289	0.186	0.052	0.16	0.01	0.002	0.011	0.097	0.004	0.066	0.279	0.032	0	0.027	2.056	0.008	0.093	0.014	0.023	0.086	6.211	0.015	82.69	198.94	117.51	63.81	161.21	35.7	79.74	1.84	0.49	129.23	61.86	1257.37	81.82	144.44	155.32	224.71	323.75	365.33
2065	validation	dn2PD	2	74	0.081	0.51	0.026	0.072	0.873	0.363	0.167	0.054	0.131	0.011	0.003	0.01	0.049	0.003	0.093	0.245	0.026	0.175	0.037	1.434	0.01	0.174	0.071	0.109	0.101	6.617	0.013	97.51	178.49	70.7	82.27	188.95	34.09	62.37	0.86	0.33	122.53	56.24	899.4	175.84	120.94	66.24	30.89	120.71	369.9
2069	validation	dn2PD	1	46	0.021	0.435	0	0.059	0.946	0.345	0.19	0.052	0.096	0.014	0.001	0.059	0.047	0.004	0.065	0.271	0.037	0	0.022	1.382	0.002	0.043	0.013	0.023	0.059	5.623	0.009	45.86	141.32	70.24	57.21	130.92	31.63	47.86	1.23	0.37	60.42	31.39	805.93	116.52	141.93	107.36	65.26	121.8	261.9
2074	validation	dn2PD	2	79	0.039	0.491	0.036	0.126	0.779	0.335	0.072	0.082	0.116	0.01	0.004	0.011	0.044	0.007	0.056	0.301	0.03	0.146	0.035	2.677	0.007	0.082	0.03	0.047	0.125	9.138	0.031	108.47	163.51	70.18	64.1	164.6	36.04	67.61	1.09	0.41	178.37	85.84	902.91	143.02	71.24	31.76	69.13	209.46	396.63
2095	validation	dn2PD	2	61	0.005	0.387	0.017	0.077	0.688	0.27	0.179	0.032	0.099	0.008	0.001	0.012	0.041	0.005	0.083	0.226	0.039	0.134	0.025	1.337	0.012	0.278	0.046	0.042	0.035	5.495	0.009	106.57	268.69	154.57	80.44	191.7	45.72	111.28	1.92	0.58	132.82	112.92	1757.89	274.26	201.85	210.27	242.38	306.33	527.28
2098	validation	dn2PD	1	67	0.011	0.415	0	0.092	0.776	0.339	0.153	0.047	0.166	0.012	0.002	0.011	0.075	0.014	0.069	0.332	0.062	0.123	0.03	1.729	0.003	0.11	0.033	0.051	0.11	5.624	0.01	133.24	200.6	128.09	46.22	130.41	32.86	97.25	2.77	0.75	206.43	56.84	1474.93	138.09	180.56	182.28	212.61	316.5	467.16
2101	validation	dn2PD	2	76	0.028	0.445	0.033	0.059	0.795	0.388	0.109	0.049	0.072	0.013	0.001	0.022	0.058	0	0.064	0.181	0.047	0.138	0.039	1.861	0.001	0.086	0.011	0.027	0.04	5.555	0.013	78.42	224.3	125.99	77.02	180.4	32.42	87.47	1.64	0.48	96.88	46.19	1448.89	197.69	219.6	220.15	185.87	221.62	379.26
2118	validation	dn2PD	2	81	0.023	0.493	0.011	0.105	0.937	0.494	0.132	0.038	0.055	0.007	0.001	0.01	0.052	0.004	0.05	0.176	0.024	0.162	0.018	2.248	0.005	0.053	0.008	0.017	0.138	6.781	0.026	210.01	326.37	161.5	80.34	201.68	37.04	138.74	2.01	0.69	345.83	233.62	1899.03	494.16	270.36	245.87	236.23	280.59	385.43
2119	validation	dn2PD	2	57	0.028	0.45	0.019	0.063	0.821	0.335	0.2	0.061	0.107	0.012	0.001	0.027	0.06	0.001	0.068	0.211	0.035	0.128	0.029	1.813	0.005	0.09	0.004	0.035	0.076	5.791	0.013	78.67	222.22	129.74	70.95	180.42	42.3	89.98	1.83	0.5	110.21	63.12	1398.07	165.68	163.81	171.02	230.87	287.32	397.28
2124	validation	dn2PD	1	57	0.014	0.377	0.008	0.079	0.819	0.222	0.187	0.052	0.143	0.008	0.002	0.033	0.052	0.017	0.072	0.306	0.026	0	0.028	1.581	0.005	0.108	0.015	0.065	0.066	6.911	0.011	153.87	192.19	110.98	39.83	130.37	32.63	86.64	2.79	0.66	163.48	64	1353.73	107.64	80.93	103.25	196.18	339	572.66
2125	validation	dn2PD	2	61	0.014	0.353	0.041	0.062	0.746	0.287	0.179	0.038	0.088	0.009	0.004	0.01	0.054	0.006	0.07	0.199	0.02	0.069	0.034	1.481	0.003	0.065	0.016	0.023	0.074	5.464	0.023	81.33	285.2	181.21	82.87	188.72	38.28	122.88	2.19	0.65	74.75	72.93	2071.99	291.86	284.38	295.74	283.45	314.87	548.97
2128	validation	dn2PD	2	77	0.01	0.495	0.04	0.065	0.793	0.416	0.127	0.032	0.09	0.011	0.003	0.011	0.069	0.008	0.064	0.235	0.022	0.121	0.028	1.774	0.004	0	0.004	0.015	0.092	5.722	0.013	117.72	252.06	147.97	70.21	178.07	40.73	110.55	2.11	0.62	142.84	105.42	1770.11	247.75	184.51	210.34	272.39	332.88	505.6
2129	validation	dn2PD	1	81	0.019	0.536	0.005	0.103	0.76	0.279	0.203	0.072	0.086	0.01	0.001	0.01	0.047	0.003	0.059	0.221	0.041	0.113	0.03	1.764	0.002	0.075	0.009	0.036	0.1	5.911	0.025	159.93	179.44	88.4	42.62	124.47	31.16	87.92	2.07	0.71	269.16	114.73	1198.4	176.12	151.05	93.77	120.56	270.81	391.32
2131	validation	dn2PD	2	72	0.031	0.504	0	0.071	0.822	0.363	0.205	0.041	0.135	0.009	0	0.01	0.058	0.005	0.06	0.252	0.039	0.023	0.023	1.609	0.003	0.033	0.009	0.012	0.065	5.208	0.01	108.47	228.83	124.3	75.91	175.92	39.18	93.21	1.64	0.53	190.77	96.38	1374.35	172.8	189.37	141.53	168.25	319.28	396.09
2136	validation	dn2PD	2	64	0.026	0.332	0.025	0.081	0.774	0.513	0.092	0.037	0.102	0.009	0.002	0.011	0.037	0.007	0.055	0.198	0.038	0.007	0.033	1.472	0.013	0.243	0.049	0.041	0.044	5.186	0.023	78.02	240.16	129.33	85.67	206.25	39.49	84.64	1.51	0.41	72.89	65.8	1363.06	241.04	208.74	227.75	236.92	197.84	275.59
2147	validation	dn2PD	1	81	0.007	0.348	0.004	0.1	0.846	0.232	0.154	0.074	0.11	0.007	0.002	0.018	0.066	0.005	0.046	0.263	0.05	0.124	0.033	1.547	0.015	0.13	0.091	0.067	0.056	5.242	0.031	122.04	283.32	201.09	45.79	122.29	27.82	153.8	4.39	1.26	187.88	136.43	2496.67	270.02	231.05	304.24	407.23	524.12	724.43
2149	validation	dn2PD	1	57	0.007	0.46	0.003	0.086	0.673	0.218	0.181	0.039	0.105	0.009	0.002	0.011	0.06	0	0.111	0.191	0.023	0.152	0.032	2.017	0.006	0.07	0.034	0.025	0.116	6.249	0.008	166.48	238.15	140.13	56.67	159.35	42.08	107.58	2.47	0.68	181.52	105.7	1692.82	148.55	57.8	184.49	359.8	414.02	553.49
2155	validation	dn2PD	1	74	0.012	0.508	0	0.152	0.781	0.292	0.224	0.058	0.14	0.01	0.003	0.009	0.085	0	0.073	0.35	0.04	0.167	0.021	1.342	0.001	0.071	0.023	0.023	0.107	5.799	0.023	215.67	219.56	126.01	39.63	118.96	25.6	113.23	3.18	0.95	223.29	106.25	1723.76	193.99	108	78	144.09	400.5	767.81
2165	validation	dn2PD	2	75	0.014	0.32	0.02	0.137	0.695	0.354	0.093	0.038	0.085	0.008	0.003	0.01	0.045	0.008	0.046	0.176	0.033	0.149	0.028	1.152	0.004	0.102	0.03	0.06	0.063	6.3	0.041	75.71	230.7	135.02	77.08	174.62	38.22	90.98	1.75	0.52	88.89	57.7	1507.6	227.83	239.43	229.33	184.43	210.91	395.82
2169	validation	dn2PD	2	61	0.016	0.433	0.022	0.074	0.685	0.265	0.17	0.054	0.115	0.009	0.001	0.006	0.048	0.005	0.067	0.275	0.041	0	0.023	1.559	0.003	0	0.008	0.019	0.086	5.76	0.014	123.86	293.35	184.54	63.77	168.02	38.13	135.23	2.89	0.8	172	101.25	2122.81	260.56	188.67	236.44	335.4	448.75	644.85
2179	validation	dn2PD	1	59	0.021	0.419	0.005	0.093	0.74	0.231	0.149	0.063	0.169	0.01	0.002	0.011	0.062	0.004	0.108	0.315	0.023	0.15	0.028	1.428	0.004	0.138	0	0.026	0.091	16.002	0.017	211.29	256.32	153.49	48.89	141.24	34.04	127.15	3.14	0.9	235.98	138.12	1916.21	194.14	125.08	137.75	249.54	490.32	729.63
2180	validation	dn2PD	1	87	0.022	0.457	0	0.133	0.85	0.382	0.158	0.034	0.103	0.012	0.003	0.019	0.056	0.003	0.055	0.259	0.048	0.156	0.035	1.409	0.002	0.114	0.008	0.019	0.092	6.245	0.032	106.99	168.1	83.09	58.94	150.88	30.37	74.18	1.41	0.49	195.22	108.76	1043.19	192.7	151.81	130.29	148.18	195.48	214.46
2181	validation	dn2PD	2	69	0.019	0.287	0.007	0.099	0.701	0.24	0.171	0.036	0.086	0.006	0.002	0.011	0.053	0.006	0.06	0.202	0.06	0.124	0.016	0.879	0.016	0.417	0.113	0.069	0.049	5.445	0.014	83.43	270.75	173.62	76.05	186.39	40.59	120.89	2.28	0.65	74.9	68.36	2023.12	263.69	221.42	277.9	334.22	352.94	544.75
2191	validation	dn2PD	1	53	0	0.587	0.012	0.087	0.74	0.233	0.179	0.053	0.111	0.011	0.001	0.012	0.083	0.008	0.088	0.251	0.036	0.093	0.028	2.419	0.005	0	0.004	0.018	0.087	5.465	0.012	133.68	282.85	178.12	57.41	151.76	37.03	132.85	3.1	0.88	193.95	116.8	2063.14	213.99	172.56	201.02	318.92	495.89	673.01
2195	validation	dn2PD	1	76	0.015	0.587	0.007	0.1	0.687	0.188	0.217	0.094	0.194	0.012	0.002	0.009	0.05	0.012	0.089	0.36	0.045	0.119	0.022	2.171	0.016	0.283	0	0.033	0.129	7.982	0.027	243.75	191.13	84.37	53.9	157.23	35.82	88.79	1.57	0.56	287.09	92.13	1136.96	145.66	51.21	0	59.88	315.82	628.58
2196	validation	dn2PD	1	53	0.031	0.479	0.002	0.082	0.878	0.403	0.167	0.042	0.112	0.014	0.003	0.01	0.078	0.003	0.05	0.251	0.025	0.142	0.02	1.472	0.002	0.071	0.019	0.025	0.047	5.697	0.007	59.55	168.56	86.98	67.39	157.77	35.11	63.63	1.29	0.4	85.49	44.7	1017.74	116.84	114.17	109.04	119.56	195.37	371.55
2202	validation	dn2PD	2	60	0.026	0.423	0	0.055	0.884	0.272	0.187	0.028	0.069	0.01	0.002	0.018	0.057	0.004	0.064	0.166	0.034	0.078	0.027	1.574	0.003	0.034	0.007	0.02	0.058	5.33	0.015	53.03	222.88	111.33	102.94	209.05	42.95	72.33	1.08	0.35	47.25	24.74	1251.68	177.1	194.71	145.78	46.89	169.49	470.14
2214	validation	dn2PD	1	64	0.023	0.425	0.027	0.114	0.618	0.185	0.131	0.088	0.169	0.011	0.002	0.011	0.061	0	0.079	0.34	0.073	0.145	0.04	2.11	0.017	0.346	0.121	0.072	0.144	12.706	0.01	243.19	201.86	103.02	46.37	141.4	31.07	94.84	2.22	0.67	254.81	67.07	1318.08	150.74	78.17	32.82	70.89	317.56	703.61
2215	validation	dn2PD	1	77	0	0.468	0.001	0.127	0.795	0.257	0.203	0.067	0.1	0.012	0.001	0.011	0.065	0.02	0.082	0.234	0.032	0	0.018	2.881	0.005	0.049	0.016	0.062	0.139	5.852	0.015	227.33	305.62	184.94	52.74	149.93	31.35	160.17	3.51	1.07	350.85	133.15	2392.87	258.04	191.64	160.73	252.38	579.03	921.23
2217	validation	dn2PD	1	49	0.004	0.368	0.007	0.085	0.789	0.271	0.015	0.075	0.098	0.005	0.002	0.01	0.057	0	0.052	0.264	0.029	0.261	0.031	1.137	0.001	0.062	0.016	0.031	0.063	5.735	0.013	179.57	165.16	87.99	41.4	112.06	27.94	87.19	2.13	0.78	312.55	106.32	1202.57	123.67	160.77	53.43	58.83	303.95	499.4
2221	validation	dn2PD	2	62	0.009	0.399	0.021	0.078	0.734	0.299	0.153	0.031	0.092	0.011	0.001	0.012	0.051	0.006	0.079	0.178	0.022	0.114	0.024	1.164	0.002	0.068	0.011	0.022	0.047	4.797	0.014	131.98	265.94	147.34	73.14	186.87	42.77	115.26	2.01	0.62	189.65	121.78	1739.3	308.21	198.56	201.14	245.7	309.93	476.54
2222	validation	dn2PD	2	71	0.02	0.481	0.014	0.127	0.738	0.386	0.156	0.065	0.104	0.01	0.004	0.029	0.054	0.011	0.06	0.268	0.066	0.239	0.026	1.344	0.006	0.12	0.025	0.087	0.078	8.611	0.023	222.45	165.53	59.62	56.21	146.83	30.34	79.61	1.06	0.54	362.72	121.17	916.73	203.64	90.93	8.73	33.92	167.99	379.11
2227	validation	dn2PD	2	74	0.031	0.464	0.027	0.046	0.724	0.343	0.189	0.037	0.086	0.009	0.001	0.005	0.069	0.007	0.073	0.192	0.032	0.11	0.028	1.865	0.004	0.106	0.02	0.032	0.117	5.619	0.014	85.81	239.81	131.48	86	185.66	42.12	97.86	1.53	0.53	117.65	82.26	1596.42	207.37	196.97	172.73	126.4	271.01	604.41
2236	validation	dn2PD	2	50	0.014	0.534	0.038	0.051	0.833	0.304	0.202	0.048	0.112	0.01	0.001	0.011	0.098	0.007	0.06	0.202	0.02	0.096	0.017	1.769	0.004	0	0.006	0.019	0.135	5.838	0.011	45.02	246.39	148.78	88.27	195.97	46.1	92.88	1.69	0.47	31.84	28.5	1606.9	186.26	216.22	210.32	186.21	266.74	519.03
2237	validation	dn2PD	1	80	0.033	0.522	0.028	0.111	0.721	0.335	0.187	0.108	0.19	0.01	0.003	0.012	0.081	0.01	0.068	0.374	0.028	0.117	0.027	2.141	0.021	0.315	0	0.063	0.064	10.426	0.03	98.63	206.33	127.23	57.93	140.54	34.29	102.45	2.2	0.73	156.93	128.42	1579.18	195.6	220.62	120.97	111.74	353.81	600.52
2251	validation	dn2PD	1	57	0.055	0.326	0.029	0.086	0.833	0.279	0.173	0.06	0.117	0.014	0.006	0.01	0.048	0.006	0.069	0.235	0.033	0.101	0.02	1.209	0.004	0.113	0.031	0.04	0.061	6.111	0.008	118.03	183.82	103.7	56.99	163.01	39.07	85.09	1.82	0.52	178.22	80.41	1231.39	111.06	95.74	103.27	239.28	330.88	388.99
2252	validation	dn2PD	2	76	0.002	0.528	0.03	0.072	0.681	0.241	0.215	0.103	0.091	0.01	0.001	0.014	0.061	0.022	0.096	0.261	0.018	0.166	0.039	1.444	0.006	0.046	0.009	0.051	0.108	7.858	0.016	385.67	253.03	113.98	48	148.67	28.64	112.53	2.37	0.76	410.26	118.01	1535.77	181.58	129.4	38.16	47.3	325.29	808.43
2260	validation	dn2PD	2	54	0.047	0.516	0.038	0.101	0.849	0.543	0.122	0.071	0.116	0.017	0.001	0.006	0.071	0.006	0.069	0.227	0.032	0.121	0.03	2.133	0.002	0	0.001	0.024	0.108	7.844	0.013	85.3	232.09	122.59	95.35	203.27	39.36	84.08	1.29	0.41	93.18	37.02	1382.83	202.77	252.64	165.13	82.28	190.78	448.14
2261	validation	dn2PD	1	56	0.006	0.571	0.011	0.098	0.794	0.38	0.104	0.031	0.107	0.013	0.002	0.014	0.071	0.01	0.065	0.238	0.023	0.109	0.028	2.254	0.002	0.042	0.01	0.023	0.092	6.291	0.013	119.37	249.42	154.32	67.51	180.06	44.01	110.84	2.29	0.62	147.49	68.28	1773.64	149.79	132.05	190.49	311.28	419.08	585.77
2266	validation	dn2PD	2	77	0.009	0.47	0.01	0.077	0.765	0.319	0.171	0.044	0.081	0.011	0.001	0.012	0.061	0.003	0.088	0.223	0.023	0.109	0.036	1.519	0.004	0	0.004	0.027	0.07	5.613	0.013	77.04	307.77	203.49	88.05	197.34	42.34	132.43	2.31	0.67	88.28	93.22	2279.48	300.02	355.39	363.15	321.76	368.73	544.6
2275	validation	dn2PD	2	72	0.002	0.488	0.003	0.055	0.82	0.286	0.18	0.069	0.107	0.013	0.003	0.031	0.046	0.01	0.084	0.296	0.039	0.173	0.031	1.453	0.005	0.094	0.021	0.026	0.06	6.316	0.02	235.29	253.76	137.46	43.74	126.06	26.45	124.68	3.14	0.99	306.86	133.8	1769.86	274.84	166.32	108.48	120.73	369.88	707.76
2283	validation	dn2PD	2	50	0.002	0.53	0.031	0.082	0.576	0.275	0.152	0.049	0.1	0.008	0.003	0.01	0.068	0.009	0.061	0.264	0.051	0.19	0.025	2.123	0.003	0	0.009	0.016	0.18	5.475	0.02	177.07	203.37	99.04	58.25	157.19	33.36	90.31	1.7	0.57	227.77	103.63	1264.71	216.76	126.1	91.07	105.91	240.65	478.3
2284	validation	dn2PD	1	77	0.047	0.67	0	0.147	0.79	0.229	0.199	0.075	0.153	0.015	0.002	0.012	0.068	0.012	0.071	0.369	0.024	0	0.026	2.471	0.005	0.037	0.002	0.033	0.136	9.075	0.009	109.25	109.87	51.33	42.51	117.2	26.96	44.79	1.21	0.38	152.52	35.53	574.78	67.67	118.46	26.07	1.11	144.47	271.19
2285	validation	dn2PD	2	76	0.069	0.414	0.04	0.071	0.76	0.486	0.172	0.022	0.068	0.009	0.001	0.012	0.041	0.007	0.063	0.194	0.018	0.007	0.032	1.495	0.004	0.121	0.016	0.03	0.076	5.506	0.014	74.73	226.49	93.54	109.45	225.91	44	68.26	0.85	0.3	71.73	58.5	1185.45	210.58	161.86	113.13	0	120.46	517.19
2286	validation	dn2PD	1	50	0.012	0.494	0.006	0.096	0.842	0.312	0.228	0.058	0.195	0.011	0.001	0.011	0.069	0.009	0.069	0.305	0.034	0	0.028	1.39	0.003	0.073	0.019	0.035	0.085	5.838	0.01	97.46	169.18	90.18	46.48	141.09	33.46	72.43	1.94	0.51	144.98	60.54	1026.52	110.34	79.72	85.42	169.25	273.87	364.44
2308	validation	dn2PD	1	78	0.013	0.41	0.013	0.091	0.74	0.276	0.166	0.059	0.1	0.009	0.003	0.01	0.063	0.022	0.079	0.271	0.049	0.122	0.03	1.099	0.007	0.131	0.033	0.054	0.054	7.315	0.036	218.76	211.77	104.34	50.86	157.94	34.05	98.05	2.05	0.62	264.51	70.17	1366.83	139.53	32.52	58.06	172.47	343.42	632.45
2310	validation	dn2PD	1	73	0.004	0.45	0.012	0.091	0.752	0.228	0.155	0.051	0.157	0.007	0.001	0.01	0.063	0.004	0.066	0.313	0.055	0.132	0.039	1.398	0.016	0.286	0.042	0.04	0.086	6.535	0.016	114.54	242.23	164.6	57.93	149.48	35.23	118.98	2.84	0.8	161.22	101.93	1917.36	170.83	228.27	252.49	330.88	421.63	529.02
2311	validation	dn2PD	2	71	0.002	0.383	0.042	0.055	0.689	0.306	0.136	0.071	0.127	0.009	0.001	0.008	0.063	0.007	0.075	0.241	0.023	0.122	0.029	1.164	0.002	0	0.012	0.01	0.055	7.966	0.013	232.7	280.31	162.63	50.85	152.03	35.77	135.19	3.2	0.89	275.81	151.58	2057.49	217.22	118.01	164.05	322.2	522.62	711.73
2312	validation	dn2PD	1	78	0.013	0.414	0	0.082	0.845	0.341	0.204	0.052	0.088	0.01	0.001	0.011	0.098	0.002	0.083	0.275	0.04	0	0.029	1.596	0.024	0.273	0.052	0.109	0.054	6.55	0.014	65.66	193.72	92.13	82.74	206.41	39.02	66.3	1.11	0.32	74.18	58.26	1032.4	162.17	139.5	130.34	137.34	176.93	314.18
2313	validation	dn2PD	2	74	0.008	0.434	0.031	0.064	0.747	0.424	0.191	0.022	0.107	0.008	0.001	0.011	0.052	0.004	0.064	0.221	0.027	0.095	0.033	1.103	0.002	0	0.003	0.024	0.09	5.21	0.022	79.04	214.54	120.25	74.19	190.99	38.59	87.06	1.62	0.46	103.54	55.19	1368.21	197.21	157.06	158.48	205.54	261.48	366.93
2314	validation	dn2PD	2	73	0.034	0.552	0.004	0.071	0.9	0.29	0.216	0.038	0.108	0.013	0.001	0.043	0.054	0.007	0.065	0.215	0.031	0	0.021	1.52	0.003	0.028	0.002	0.024	0.038	6.159	0.013	82.45	235.48	137.89	86.02	199.05	42.9	91.88	1.6	0.46	112.09	54.12	1437.64	149.91	197.18	187.94	214.81	299.24	406.21
2315	validation	dn2PD	1	56	0.019	0.599	0.002	0.113	0.801	0.325	0.211	0.063	0.127	0.011	0	0.044	0.064	0.006	0.061	0.301	0.031	0.148	0.018	2.116	0.003	0.053	0.002	0.04	0.041	10.679	0.006	87.57	143.85	64.64	53.33	135.24	33.85	55.86	1.21	0.41	140.56	71.69	744.24	110.15	105.2	34.01	58.16	180.65	306.24
2329	validation	dn2PD	2	53	0.016	0.363	0.006	0.086	0.735	0.456	0.18	0.037	0.104	0.009	0.001	0.013	0.052	0.004	0.05	0.161	0.019	0.136	0.034	1.322	0.007	0.056	0.014	0.043	0.079	5.755	0.01	101.17	245.12	130.98	91.21	205.67	45.98	94.93	1.44	0.46	121.04	82.38	1530.58	219.95	213.65	189.11	153.4	244.95	490.19
2330	validation	dn2PD	1	67	0.021	0.537	0.008	0.076	0.881	0.29	0.218	0.057	0.115	0.011	0.001	0.018	0.084	0.009	0.083	0.294	0.042	0.179	0.031	2.182	0.003	0.052	0.008	0.058	0.115	5.638	0.011	106.98	173.11	99.91	48.97	135.59	32.77	75.82	2.04	0.56	146.84	52.16	1141.72	119.08	140.33	113.08	131.66	259.9	411.01
2333	validation	dn2PD	2	80	0.031	0.391	0.074	0.084	0.872	0.55	0.167	0.064	0.109	0.006	0.003	0.005	0.07	0.005	0.053	0.228	0.036	0.167	0.039	2.185	0.003	0.091	0.007	0.036	0.105	11.335	0.027	145.53	121.61	22.33	40.57	142.75	29.46	48.95	0.55	0.34	234.12	130.13	405.19	279.19	77.6	18.36	14.36	21.68	47.12
2340	validation	dn2PD	2	59	0.016	0.588	0.012	0.08	0.86	0.312	0.243	0.056	0.126	0.012	0.001	0.01	0.074	0.005	0.063	0.267	0.022	0.117	0.029	1.621	0.005	0.084	0.005	0.012	0.05	5.09	0.014	194.17	358.64	211.28	95.24	227.07	54.49	144.46	2.22	0.64	241.97	138.04	2214.84	320.46	300.56	310.04	347.82	413.2	556.95
2353	validation	dn2PD	2	74	0.049	0.427	0.032	0.066	0.777	0.346	0.016	0.044	0.121	0.008	0.001	0.011	0.046	0.004	0.06	0.267	0.073	0.115	0.021	1.389	0.01	0.131	0.042	0.044	0.086	10.454	0.019	73.49	185.98	90.5	74.33	172.37	34.16	75.99	1.22	0.44	96.89	95.94	1128.71	269.92	166.14	129.8	117.36	159.33	280.64
2354	validation	dn2PD	2	75	0.035	0.53	0.004	0.057	0.859	0.351	0.211	0.048	0.103	0.011	0.001	0.021	0.052	0.003	0.08	0.212	0.034	0.125	0.033	1.422	0.004	0	0.007	0.034	0.099	5.762	0.011	49.46	180.38	90.81	75.91	169.5	36.52	59.27	1.2	0.35	56.61	19.94	1013.78	146.71	174.45	136.44	75.25	135.35	320.87
2366	validation	dn2PD	1	71	0.02	0.449	0.003	0.098	1.042	0.334	0.234	0.059	0.159	0.01	0.002	0.008	0.051	0.003	0.07	0.262	0.051	0	0.031	1.61	0.028	0.448	0.112	0.092	0.105	6.265	0.016	79.87	176.66	107.01	47.55	136.07	31.73	81.32	2.25	0.6	124.83	94.23	1233.51	158.03	159.77	151.27	201.66	278.33	337.9
2367	validation	dn2PD	2	70	0.001	0.508	0	0.076	0.801	0.263	0.206	0.073	0.14	0.005	0.002	0.012	0.08	0.005	0.086	0.229	0.018	0.198	0.026	1.636	0.003	0	0	0.025	0.059	5.506	0.017	181.4	245.55	139.83	65.4	185.77	42.4	107.45	2.14	0.58	225.05	97.27	1565.81	162.24	131.45	149.71	281.32	394.27	504.46
2375	validation	dn2PD	1	46	0.015	0.553	0.004	0.071	0.613	0.33	0.016	0.057	0.109	0.01	0.001	0.028	0.067	0.011	0.072	0.321	0.035	0.149	0.018	1.366	0.004	0.099	0.007	0.033	0.099	9.91	0.008	258.58	289.27	167.36	40.25	115.64	31.27	145.23	4.16	1.26	333.34	139.4	2188.56	264.03	168.6	121.3	160.71	500.74	942.83
2376	validation	dn2PD	1	68	0.012	0.381	0.021	0.094	0.757	0.248	0.183	0.042	0.115	0.009	0.001	0.012	0.065	0.003	0.079	0.307	0.038	0.189	0.022	1.544	0.016	0.255	0.065	0.105	0.114	6.321	0.012	51.59	214.1	140.31	55.88	142.6	34.08	95.26	2.51	0.67	61.05	69.18	1566.24	164.31	156.5	198.6	273.42	338.78	464.74
2377	validation	dn2PD	2	73	0.015	0.665	0.006	0.111	0.721	0.34	0.2	0.053	0.139	0.009	0.001	0.01	0.064	0.004	0.072	0.28	0.058	0.141	0.02	1.821	0.01	0.114	0	0.031	0.095	9.818	0.016	113.85	309.53	190.23	69.69	176.52	41.37	139.11	2.73	0.79	153.4	137.81	2189.04	359.97	252.53	265.52	317.51	390.1	597.19
2378	validation	dn2PD	1	50	0.029	0.237	0.025	0.081	0.653	0.27	0.189	0.06	0.135	0.008	0.002	0.011	0.065	0.005	0.053	0.278	0.051	0.137	0.024	0.904	0.026	0.48	0.178	0.09	0.062	6.676	0.018	91.32	174.67	103.33	51.82	142.04	33.52	80.84	1.99	0.57	140.8	80.58	1212.21	126.62	154.01	131.38	173.55	287.47	385.63
2381	validation	dn2PD	1	64	0.006	0.498	0.012	0.095	0.736	0.343	0.18	0.061	0.159	0.014	0.001	0.007	0.065	0.003	0.074	0.301	0.05	0	0.03	1.233	0.003	0.038	0.011	0.024	0.101	6.243	0.006	80.93	246.08	160.9	67.35	159.51	33.77	104.17	2.39	0.65	91.1	55.29	1758.68	206.13	278.1	283.45	289.19	295.99	387.12
2385	validation	dn2PD	1	51	0.036	0.279	0.004	0.073	0.787	0.231	0.223	0.03	0.145	0.009	0.001	0.022	0.058	0.002	0.067	0.263	0.047	0.117	0.032	0.899	0.003	0.054	0.028	0.021	0.058	6.209	0.015	35.58	101.46	37.22	53.21	127.66	26.54	28.66	0.7	0.22	45.53	0	410.12	89.88	118.16	44.67	0	28.66	188.78
2386	validation	dn2PD	1	80	0.023	0.413	0.044	0.068	0.739	0.18	0.173	0.075	0.166	0.012	0.003	0.012	0.056	0.01	0.061	0.286	0.028	0.148	0.018	1.485	0.011	0.118	0	0.032	0.076	12.658	0.016	116.61	157.47	87.5	50.53	147.41	33.01	70.64	1.73	0.48	138.86	37.77	1075.64	100.16	105.16	96.3	144.02	251.41	414.44
2396	validation	dn2PD	2	75	0.016	0.503	0.039	0.066	0.826	0.276	0.174	0.036	0.085	0.013	0.001	0.01	0.052	0.012	0.066	0.21	0.037	0.122	0.023	1.506	0.003	0	0.01	0.023	0.109	5.515	0.01	144.51	203.07	113.58	58.18	154.17	36.11	89.1	1.95	0.58	190.52	55.43	1346.28	152.35	127.42	142.85	209.73	282.81	432.73
2397	validation	dn2PD	1	72	0.026	0.279	0.004	0.062	0.638	0.257	0.082	0.065	0.075	0.008	0.003	0.035	0.04	0.004	0.058	0.208	0.041	0.12	0.036	1.406	0.023	0.399	0.082	0.048	0.099	6.171	0.016	131.27	272.05	193.68	50.07	126.71	27.1	153.56	3.87	1.21	207.52	167.84	2519.16	291.35	291.62	328.78	398.02	520.84	641.49
2403	validation	dn2PD	1	66	0.028	0.513	0.004	0.065	0.826	0.289	0.192	0.052	0.12	0.012	0.002	0.015	0.066	0.004	0.11	0.302	0.032	0.144	0.037	1.658	0.012	0.154	0.057	0.036	0.084	6.769	0.014	90.27	195.93	113.73	53.04	137.92	29.27	85.67	2.14	0.62	132.9	84.54	1322.33	216.51	203.42	184.91	191.59	224.56	302.52
2420	validation	dn2PD	2	75	0.038	0.35	0	0.056	0.785	0.39	0.114	0.048	0.073	0.008	0.002	0.01	0.036	0.004	0.054	0.221	0.034	0.124	0.025	1.286	0.016	0.164	0.042	0.058	0.078	5.322	0.014	55.99	226.14	135	77.17	167.87	34.16	95.88	1.75	0.57	48.23	57.11	1697.07	218.26	230.06	212.63	136.99	271.53	587.35
2427	validation	dn2PD	2	83	0.031	0.573	0.028	0.153	0.682	0.437	0.125	0.055	0.131	0.01	0.003	0.008	0.065	0.004	0.079	0.314	0.034	0.237	0.048	3.268	0.009	0.159	0.007	0.04	0.195	10.798	0.014	127.42	151.25	82.18	39.77	122.78	27.01	70.21	2.07	0.57	189.64	83.42	981.66	113.97	112.62	109.12	140.6	240.57	317.54
2428	validation	dn2PD	2	71	0.022	0.382	0	0.053	0.946	0.357	0.181	0.043	0.107	0.012	0.003	0.063	0.047	0.003	0.067	0.19	0.027	0.139	0.021	1.258	0.001	0.157	0.027	0.038	0.089	5.896	0.019	82.71	166.29	83.16	62.83	164.83	35.63	68.23	1.32	0.41	126.52	74.29	1022.21	161.24	150.5	125.16	138.39	177.11	282.48
2429	validation	dn2PD	1	72	0.036	0.394	0.005	0.071	0.848	0.252	0.213	0.05	0.112	0.015	0.004	0.034	0.072	0.008	0.083	0.307	0.032	0.112	0.036	0.968	0.015	0.319	0.051	0.049	0.058	7.959	0.013	93.15	144.26	64.35	62.56	149.82	34.46	48.87	1.03	0.33	117.85	25.61	699.55	97.8	132.01	70.92	15.72	117.34	303.53
2450	validation	dn2PD	1	64	0.006	0.453	0.005	0.077	0.768	0.31	0.148	0.065	0.122	0.009	0.003	0.021	0.084	0.009	0.073	0.254	0.034	0.135	0.055	1.808	0.01	0.177	0.026	0.057	0.073	5.645	0.021	151.51	292.78	199.51	50.35	144.44	34.84	146.88	3.96	1.02	225.66	116.05	2333.82	220.35	219.53	280.46	411.82	539.14	679.03
2451	validation	dn2PD	2	63	0	0.476	0.049	0.062	0.716	0.372	0.112	0.042	0.083	0.01	0.002	0.011	0.059	0.01	0.071	0.251	0.017	0	0.039	1.488	0.006	0	0.016	0.028	0.073	6.626	0.014	138.88	229.26	150.31	44.56	136.33	31.51	118.32	3.37	0.87	196.29	86.68	1844.65	145.27	127.71	176.6	311.12	479.29	614.64
2452	validation	dn2PD	2	70	0	0.59	0.007	0.081	0.898	0.348	0.184	0.044	0.167	0.014	0.002	0.035	0.064	0.009	0.085	0.26	0.041	0.128	0.039	2.657	0.007	0.025	0.015	0.057	0.118	6.369	0.016	176.85	302.88	192.33	53.49	159.94	41.51	157	3.6	0.98	258.49	160.98	2392.29	300.65	169.01	230	412.62	571.71	713.46
2454	validation	dn2PD	2	57	0.014	0.408	0.013	0.06	0.706	0.316	0.176	0.033	0.089	0.01	0.001	0.011	0.074	0	0.066	0.19	0.032	0.08	0.041	1.349	0.003	0	0.008	0.026	0.073	5.197	0.008	114.78	261.16	141.62	91.19	217.74	46.52	95.44	1.55	0.44	169.19	66.71	1472.72	202.84	229.95	212.39	224.19	256.1	355.32
2455	validation	dn2PD	1	70	0.005	0.453	0	0.061	0.819	0.234	0.107	0.066	0.106	0.012	0.004	0.028	0.063	0.003	0.06	0.282	0.034	0	0.026	1.387	0.004	0.045	0.021	0.03	0.055	5.419	0.018	87.43	213.97	146.17	40.57	110.21	26.07	107.44	3.6	0.97	155.72	84.02	1690.45	102.37	152.95	163.8	256.66	454.03	588.97
2458	validation	dn2PD	2	66	0.019	0.368	0.026	0.066	0.774	0.335	0.171	0.034	0.109	0.006	0.001	0.011	0.062	0.004	0.053	0.183	0.022	0	0.036	1.564	0.008	0.051	0.005	0.025	0.087	5.534	0.009	86.92	207.42	102.83	74.87	185.65	38.82	79.7	1.37	0.43	116.44	92.06	1178.06	212.03	123.36	112.96	164.74	225.63	359.23
2462	validation	dn2PD	1	72	0.019	0.469	0.002	0.086	0.864	0.328	0.123	0.052	0.102	0.015	0.002	0.015	0.098	0.003	0.051	0.234	0.047	0	0.045	1.942	0.002	0.014	0.002	0.051	0.129	6.821	0.024	67.37	243.54	167.82	59.09	154.71	37.92	113.25	2.84	0.73	87.28	96.93	1888.54	197.39	226.94	256.01	333.76	397.71	502.21
2463	validation	dn2PD	1	82	0.041	0.335	0	0.056	0.784	0.275	0.146	0.061	0.107	0.01	0.001	0.019	0.046	0.004	0.077	0.207	0.039	0.171	0.047	1.377	0.016	0.237	0.075	0.087	0.075	5.509	0.011	58.69	245.54	146.97	85.53	190.83	33.93	98.59	1.72	0.52	44.85	48.88	1747.31	212.15	232.08	236.88	204.72	280.61	540.44
2465	validation	dn2PD	1	48	0.012	0.555	0.003	0.065	0.834	0.327	0.158	0.035	0.148	0.009	0.004	0.02	0.051	0.005	0.064	0.262	0.066	0.087	0.039	1.87	0.002	0.035	0.013	0.021	0.111	6.092	0.007	67.42	205.09	105.46	81.18	178.43	35.47	71.48	1.3	0.4	90.76	33.12	1133.58	168.83	213.95	134.68	45.03	154.39	398.37
2469	validation	dn2PD	2	78	0.003	0.486	0	0.062	0.739	0.391	0.199	0.035	0.095	0.01	0.001	0.031	0.063	0.004	0.086	0.207	0.036	0	0.037	1.632	0.008	0	0.008	0.044	0.115	5.32	0.013	58.21	172.92	78.02	76.03	175.16	41.97	54.87	1.03	0.31	83.29	52.07	857.73	141.98	130.72	86.89	37.01	133.85	344.31
2474	validation	dn2PD	1	78	0.009	0.488	0	0.074	0.745	0.205	0.024	0.057	0.114	0.009	0.001	0.007	0.074	0.007	0.072	0.312	0.03	0	0.035	2.012	0.002	0.071	0.007	0.026	0.083	5.83	0.007	67.47	101.43	38.87	40.7	122.72	26.79	40.33	0.96	0.33	96.35	33.17	522.39	132.68	77.93	23.47	37.75	83.6	173.21
2475	validation	dn2PD	1	57	0.001	0.52	0.012	0.104	0.719	0.269	0.185	0.055	0.184	0.008	0.001	0.015	0.075	0.022	0.075	0.345	0.04	0.067	0.041	2.063	0.003	0	0.011	0.045	0.1	6.106	0.009	225.52	207.8	110.84	46.22	141.13	30.84	104.73	2.4	0.74	265.52	68.65	1530.19	133.24	93.82	66.75	166.21	379.99	667.71
2482	validation	dn2PD	1	77	0.006	0.427	0.02	0.08	0.714	0.356	0.089	0.039	0.112	0.005	0.001	0.011	0.084	0.01	0.062	0.286	0.041	0	0.04	2.697	0.01	0.058	0.018	0.027	0.121	5.644	0.007	141.77	307.04	196.69	61.09	161.05	37.9	144.6	3.22	0.9	179.53	137	2309.73	304.75	192.84	272.36	414	475.58	635.86
2483	validation	dn2PD	1	59	0.006	0.356	0	0.06	0.661	0.196	0.159	0.032	0.112	0.004	0.002	0.011	0.07	0.009	0.057	0.264	0.049	0.141	0.036	1.758	0.003	0.09	0.023	0.051	0.086	5.211	0.017	149.24	244.43	154.42	59.69	160.92	38.51	113.67	2.59	0.71	169.19	50.93	1774.29	150.4	135.85	177.11	265.3	401.61	653.51
2492	validation	dn2PD	1	50	0	0.543	0.006	0.125	0.816	0.239	0.007	0.06	0.138	0.011	0.001	0.011	0.077	0.025	0.078	0.321	0.041	0	0.033	1.277	0.005	0.052	0.013	0.063	0.085	5.129	0.01	315.92	183.3	74.86	43.69	120.61	28.21	85.16	1.71	0.71	359.93	74.35	1066.58	177	102.27	0	0	193.73	717.08
2496	validation	dn2PD	2	59	0.013	0.504	0.02	0.094	0.685	0.329	0.012	0.045	0.129	0.006	0.004	0.011	0.052	0.008	0.062	0.227	0.033	0.106	0.049	1.721	0.002	0	0.005	0.021	0.086	5.988	0.01	109.14	284.32	177.37	89.12	205.78	45.89	125.12	1.99	0.61	140.93	73.17	2013.78	202.16	228.39	226.37	290.02	421.34	623.48
2507	validation	dn2PD	2	58	0.032	0.442	0.013	0.08	0.77	0.377	0.223	0.043	0.137	0.009	0	0.011	0.05	0.005	0.089	0.274	0.032	0	0.053	1.02	0.007	0	0.003	0.017	0.055	6.209	0.012	72.84	253.5	135.7	91.04	206.07	46.07	93.31	1.49	0.45	65.84	71.34	1558.41	289.63	222.8	207.64	174.25	209.35	413.93
2508	validation	dn2PD	1	41	0.002	0.509	0.026	0.08	0.81	0.275	0.213	0.052	0.138	0.009	0.001	0.013	0.064	0.006	0.083	0.285	0.031	0	0.049	2.559	0.005	0.048	0.017	0.026	0.143	5.415	0.013	226.61	328.04	194.81	67.33	180.99	45	152.32	2.89	0.84	265.6	167.23	2300.4	223.34	126.25	142.29	334.21	633.59	879.15
2510	validation	dn2PD	2	75	0.009	0.413	0.006	0.058	0.777	0.302	0.22	0.038	0.124	0.008	0.001	0.013	0.058	0.005	0.073	0.2	0.03	0	0.038	1.893	0.007	0	0.008	0.019	0.101	5.455	0.018	108.43	280.51	163.02	88.39	209.04	48.7	111.68	1.84	0.53	121	94.51	1827.08	248	218.14	232.53	254.87	329.74	534.05
2517	validation	dn2PD	2	54	0.029	0.375	0.023	0.064	0.756	0.322	0.193	0.029	0.073	0.009	0	0.01	0.062	0.01	0.063	0.173	0.019	0.14	0.033	1.514	0.003	0	0.007	0.037	0.043	5.35	0.015	117.55	267.1	133.18	101.37	220.11	40.22	90.66	1.31	0.41	142.87	52.9	1401.23	285.55	269.79	220.15	128.53	127.06	342.22
2518	validation	dn2PD	1	64	0.024	0.433	0.006	0.122	0.722	0.257	0.219	0.061	0.11	0.01	0.001	0.012	0.055	0.006	0.071	0.232	0.031	0	0.046	1.322	0.002	0	0.007	0.037	0.053	5.54	0.011	81.01	251.72	159.58	78.6	185.02	43.18	103.48	2.03	0.56	88.97	57.04	1730.09	168.12	251.07	235.16	230.98	340.36	519.59
2519	validation	dn2PD	1	80	0.023	0.404	0.008	0.149	0.625	0.332	0.136	0.029	0.079	0.007	0.002	0.007	0.065	0.002	0.07	0.207	0.018	0	0.035	1.479	0.004	0.069	0.012	0.016	0.099	6.702	0.015	103.31	189.67	113.88	45.24	108.9	25.75	101	2.52	0.93	182.02	128.73	1543.59	227.94	169.54	138.68	165.64	300.46	511.36
2520	validation	dn2PD	2	80	0.025	0.412	0.048	0.094	0.8	0.371	0.202	0.036	0.11	0.011	0.002	0.011	0.055	0.006	0.083	0.269	0.031	0	0.037	1.154	0.004	0.063	0.019	0.025	0.062	5.973	0.016	172.1	235.94	118.76	71.22	178.19	39.43	99.86	1.67	0.56	220.9	147.37	1450.59	260.23	138.09	134.41	178.26	286.87	472.41
2521	validation	dn2PD	2	47	0.046	0.328	0.011	0.084	0.732	0.266	0.17	0.037	0.107	0.007	0.002	0.011	0.046	0.003	0.063	0.268	0.026	0.149	0.027	1.182	0.016	0.25	0.074	0.062	0.053	5.864	0.011	61.98	244.88	145.49	81.01	181.95	40.18	94.32	1.8	0.52	71.49	75.15	1560.96	247.71	252.5	242.24	213.83	229.78	382.42
2522	validation	dn2PD	2	65	0.008	0.415	0.022	0.056	0.803	0.418	0.146	0.04	0.118	0.008	0.001	0.008	0.065	0.007	0.067	0.292	0.055	0.15	0.041	2.666	0.004	0.076	0.017	0.034	0.099	5.793	0.009	80.67	278.71	187.27	61.71	144.11	36.25	121.08	3.03	0.84	97.76	97.29	2028.59	391.1	406.23	391.3	311.38	209.98	289.1
2535	validation	dn2PD	1	56	0.03	0.604	0.004	0.132	0.745	0.33	0.114	0.044	0.11	0.014	0.003	0.011	0.057	0.007	0.089	0.283	0.023	0.155	0.035	1.904	0.004	0.045	0.015	0.063	0.11	6.017	0.014	130.37	167.7	89.95	50.32	139.05	33.13	76.18	1.79	0.55	168.01	80.46	1133.39	106.27	105.07	78.13	135.8	288.46	459.52
2536	validation	dn2PD	1	78	0.025	0.478	0.001	0.109	0.926	0.295	0.151	0.058	0.182	0.01	0.004	0.025	0.056	0.004	0.056	0.299	0.038	0.198	0.049	1.353	0.004	0.145	0	0.054	0.047	5.886	0.021	136.3	177.96	92.16	48.94	147.52	35.82	79.21	1.88	0.54	239.07	108.39	1036.97	124.42	110.85	73.75	155.61	297.07	346.97
2538	validation	dn2PD	1	74	0.037	0.655	0.006	0.11	0.793	0.373	0.182	0.097	0.201	0.012	0.003	0.013	0.089	0.017	0.071	0.373	0.016	0.183	0.065	2.072	0.005	0.067	0.006	0.057	0.152	6.668	0.016	293.28	233.97	98.5	65.34	182.14	45.26	109.15	1.51	0.6	419.26	125.03	1353.57	118.36	0	0	54.91	417.89	889.92
2542	validation	dn2PD	2	68	0.004	0.497	0.023	0.069	0.775	0.262	0.203	0.047	0.115	0.008	0.001	0.009	0.055	0.011	0.075	0.259	0.018	0	0.034	1.695	0.003	0	0.008	0.014	0.144	5.119	0.009	249.27	342.46	208.54	74.66	212.39	46.66	166.89	2.79	0.79	276.84	151.62	2637.73	261.31	150.72	237.84	432.14	636.28	900.8
2543	validation	dn2PD	1	81	0.018	0.623	0.013	0.105	0.718	0.305	0.094	0.052	0.106	0.011	0.007	0.008	0.062	0.01	0.051	0.224	0.039	0.115	0.045	2.028	0.002	0	0.008	0.052	0.105	6.965	0.014	106.13	184.06	100.24	68.31	166.8	35.6	78.6	1.47	0.47	135	30.92	1215.16	143.62	164.07	143.36	135.02	211.32	401.11
2544	validation	dn2PD	1	80	0.02	0.428	0.009	0.096	0.859	0.374	0.198	0.045	0.088	0.01	0.001	0.011	0.066	0.004	0.066	0.301	0.051	0	0.053	1.356	0.004	0.136	0.036	0.054	0.063	6.001	2.704	49.28	231.4	130.74	83.46	174.91	36.54	86.13	1.57	0.49	47.02	43.43	1501.04	197.21	190.73	187.53	130.36	229.72	531.32
2545	validation	dn2PD	2	36	0.015	0.359	0.017	0.081	0.854	0.335	0.224	0.07	0.134	0.012	0.001	0.012	0.076	0.007	0.081	0.277	0.032	0	0.066	1.016	0.005	0.047	0.014	0.035	0.057	5.976	0.009	66.46	160.36	95.45	52.8	140.38	36.25	68.62	1.81	0.49	96.71	51.16	1045.51	116.62	152.22	114.16	124.41	228	363.13
2552	validation	dn2PD	1	68	0.02	0.536	0.003	0.117	0.925	0.315	0.193	0.064	0.154	0.016	0.001	0.011	0.078	0.005	0.079	0.259	0.026	0	0.054	1.606	0.004	0	0.003	0.025	0.096	6.065	0.011	87.07	195.2	130.42	49.22	137.67	33.07	94.72	2.65	0.69	124.03	63.1	1509.2	114.78	165.64	177.98	238.44	356.98	487.21
2578	validation	dn2PD	2	68	0.005	0.396	0.005	0.092	0.822	0.329	0.138	0.032	0.081	0.007	0.001	0.011	0.05	0.007	0.051	0.179	0.064	0.132	0.046	1.096	0.004	0.038	0.011	0.019	0.047	6.241	0.011	65.9	268.8	174.02	74.8	168.58	39.7	110.7	2.33	0.66	71.42	71.45	1875.94	279.7	310.96	314.89	271.11	267.03	420.94
2579	validation	dn2PD	1	66	0.03	0.478	0	0.111	0.798	0.238	0.191	0.062	0.12	0.013	0.002	0.01	0.062	0.008	0.078	0.32	0.043	0.116	0.045	1.15	0.004	0.075	0.007	0.036	0.065	6.201	0.026	83.42	127.32	57.85	53.61	143.26	32.4	46.85	1.08	0.33	114.54	12.49	655.91	98.37	119.83	67.06	33.47	109.42	247.08
2587	validation	dn2PD	2	53	0.016	0.469	0.019	0.063	0.929	0.35	0.208	0.027	0.072	0.008	0.001	0.011	0.035	0.005	0.071	0.162	0.019	0.191	0.036	0.942	0.005	0.146	0.031	0.032	0.043	6.084	0.033	58.65	284.76	135.67	129.58	259.88	49.74	84.81	1.05	0.33	15.18	34.25	1549.5	256.19	257.52	190.63	25.94	156.11	597.27
2591	validation	dn2PD	2	60	0.029	0.44	0.031	0.072	0.81	0.57	0.179	0.043	0.082	0.012	0.001	0.012	0.069	0.004	0.071	0.249	0.024	0.141	0.045	1.058	0.005	0.038	0.002	0.018	0.064	5.201	0.016	80.66	241.57	151.81	70.61	166.29	39.78	102.49	2.15	0.62	94.26	81.15	1680.45	262.49	271.8	263.38	222.89	255.31	405.29
2592	validation	dn2PD	2	46	0.026	0.316	0.008	0.077	0.662	0.281	0.179	0.041	0.13	0.01	0.001	0.011	0.07	0.002	0.048	0.21	0.029	0.109	0.035	0.792	0.006	0.053	0.009	0.034	0.052	5.313	0.007	73.91	185.05	77.69	88.48	206.04	47.61	55.68	0.88	0.27	97.55	51.6	864.42	131.85	146.79	84.01	69.26	146.85	305.61
2597	validation	dn2PD	2	61	0.038	0.621	0.005	0.129	0.781	0.317	0.157	0.067	0.133	0.011	0.001	0.011	0.054	0.007	0.053	0.28	0.03	0.194	0.03	1.909	0.005	0.074	0.021	0.025	0.108	6.942	0.009	105.9	156.74	72.17	61.13	160.6	36.25	66.88	1.18	0.42	134.37	78.56	929.16	155.79	83.01	48.64	103.21	215.18	346.26
2598	validation	dn2PD	1	70	0.02	0.397	0.019	0.082	0.731	0.291	0.176	0.052	0.134	0.011	0.001	0.01	0.055	0.003	0.063	0.25	0.047	0.101	0.046	1.047	0.003	0.05	0.007	0.024	0.071	8.092	0.017	99.48	187.55	124.42	35.89	103.55	23.96	100.24	3.47	0.97	168.33	71.73	1581.95	146.34	184.32	143.02	177.73	372.86	539.24
2599	validation	dn2PD	1	58	0	0.39	0.005	0.081	0.727	0.267	0.192	0.046	0.127	0.011	0.001	0.005	0.059	0.003	0.076	0.261	0.055	0.109	0.029	1.355	0.013	0.21	0.087	0.04	0.062	5.744	0.023	78.89	255.95	182.95	46.63	129.21	31.6	124.91	3.92	0.97	124.78	83.22	2050.48	154.74	198.76	260.51	384.54	481.16	590.48
2600	validation	dn2PD	2	64	0.004	0.45	0.019	0.073	0.949	0.392	0.178	0.058	0.126	0.013	0.003	0.02	0.076	0.003	0.08	0.241	0.031	0.128	0.03	0.978	0.005	0.061	0.017	0.025	0.07	5.84	0.01	167.13	251.03	148.8	58.82	152.96	37.4	114.16	2.53	0.75	240.63	150.04	1661.98	225.9	168.49	162.43	273.64	402.03	468.46
2609	validation	dn2PD	1	79	0.021	0.692	0.001	0.108	0.714	0.233	0.181	0.068	0.157	0.013	0.001	0.014	0.057	0.016	0.093	0.342	0.049	0.154	0.049	1.733	0.033	0.451	0.111	0.135	0.11	8.384	0.016	146.88	193.65	106.76	67.85	171.68	37.09	83.71	1.57	0.49	200.45	49.57	1247.45	132.07	172.25	142.6	121.91	243.26	463.02
2610	validation	dn2PD	1	42	0.002	0.505	0.008	0.102	0.859	0.331	0.136	0.041	0.12	0.013	0.002	0.012	0.067	0.006	0.076	0.267	0.032	0.14	0.042	2.122	0.005	0.02	0.011	0.024	0.116	5.596	0.017	133.43	226.85	158.49	43.6	123.12	33.93	109.52	3.64	0.89	217.11	64.99	1736.73	117.43	207.92	270.49	334.29	400.96	443.01
2626	validation	dn2PD	1	61	0.02	0.479	0.005	0.104	0.907	0.229	0.171	0.057	0.162	0.01	0.001	0.01	0.06	0.003	0.083	0.291	0.025	0.006	0.035	1.138	0.006	0	0.005	0.017	0.094	6.662	0.015	132.33	215.21	128.18	47.2	140.4	38.17	89.63	2.72	0.64	152.68	83.01	1416.02	175.65	141.95	206.86	277.37	297.6	347.64
2630	validation	dn2PD	2	66	0	0.445	0.012	0.067	0.873	0.349	0.195	0.045	0.111	0.011	0.001	0.011	0.078	0.006	0.065	0.243	0.037	0	0.069	0.93	0.004	0.089	0.01	0.043	0.045	6.03	0.012	128.76	256.4	155.9	67.34	169.69	38.92	112.17	2.32	0.66	183.76	114.38	1738.66	227.77	220.6	224.56	289.91	344.73	434.82
2633	validation	dn2PD	1	69	0.043	0.359	0.031	0.079	0.753	0.23	0.144	0.036	0.094	0.011	0.003	0.007	0.09	0.001	0.084	0.19	0.032	0.107	0.066	1.491	0.005	0.203	0.036	0.069	0.123	5.618	0.009	71.76	205.37	141.29	45.76	129.47	29.63	104.87	3.09	0.81	111.22	125.27	1708.39	207.21	193.08	262.67	369.42	376.14	325.58
2642	validation	dn2PD	2	68	0.02	0.615	0.006	0.054	0.817	0.396	0.24	0.04	0.095	0.014	0.001	0.028	0.086	0.001	0.057	0.206	0.02	0.117	0.036	1.188	0.006	0	0.004	0.021	0.064	5.633	0.014	171.43	193.76	87.35	65.37	171.07	37.64	79.7	1.34	0.47	251.04	118.7	1052.55	178.48	120.57	102.04	154.51	221.19	305.88
2643	validation	dn2PD	1	62	0.013	0.509	0.024	0.086	0.793	0.259	0.126	0.051	0.197	0.013	0.007	0.01	0.074	0.008	0.079	0.279	0.034	0.165	0.043	1.584	0.006	0.119	0.029	0.076	0.096	7.942	0.012	132.22	170.27	90.89	47.04	140.43	28.3	74.83	1.93	0.53	151.34	55.93	1065.6	108.62	63.75	87.24	191.13	269.4	381.99
2650	validation	dn2PD	1	67	0.019	0.403	0.019	0.116	0.628	0.244	0.076	0.118	0.101	0.005	0.001	0.01	0.057	0.017	0.052	0.228	0.02	0.166	0.049	1.412	0.005	0.056	0.007	0.067	0.112	5.897	0.019	246.07	158.38	74.89	42.9	138.07	30.76	87.89	1.75	0.64	357.9	62.18	1074.57	134.25	98.63	50.4	84.35	250.24	480.87
2651	validation	dn2PD	2	79	0.032	0.479	0.023	0.077	0.738	0.388	0.179	0.029	0.08	0.009	0.001	0.008	0.067	0.007	0.06	0.19	0.027	0.114	0.042	2.169	0.003	0	0.003	0.012	0.169	6.28	0.014	75.24	233.75	135.17	79.41	176.79	33.85	94.17	1.7	0.53	82.51	40.97	1594.98	241.05	224.86	214.62	176.16	212.72	454.89
2652	validation	dn2PD	1	55	0.007	0.511	0.027	0.131	0.853	0.267	0.085	0.079	0.138	0.016	0.006	0.011	0.062	0.008	0.067	0.284	0.022	0	0.047	1.133	0.003	0.068	0.001	0.022	0.056	6.109	0.015	123.02	219.46	145.07	55.05	155.57	34.52	107.06	2.64	0.69	162.04	66	1681.56	107.11	158.83	170.75	287.91	423.32	555.77
2653	validation	dn2PD	1	52	0.044	0.448	0.009	0.109	0.669	0.295	0.152	0.073	0.187	0.012	0.006	0.01	0.087	0.005	0.073	0.327	0.03	0.2	0.032	1.443	0.014	0.218	0.117	0.081	0.086	7.64	0.019	97.25	120.46	46.42	48.86	133.26	27.47	49.48	0.95	0.37	146.53	57.95	575.1	130.04	66.88	18.37	27.29	124.18	245.32
2659	validation	dn2PD	1	60	0	0.422	0.029	0.081	0.76	0.298	0.183	0.05	0.136	0.012	0.001	0.011	0.078	0.007	0.072	0.312	0.026	0.097	0.024	1.77	0.003	0.061	0.034	0.024	0.107	7.356	0.009	186.06	303.22	207.1	51.94	148.13	35.41	156.38	3.99	1.06	266.97	130.69	2466.74	172.8	194.36	227.75	381.65	642.29	864.19
2666	validation	dn2PD	1	46	0.016	0.446	0.001	0.084	0.879	0.252	0.195	0.074	0.185	0.014	0.001	0.012	0.054	0.004	0.082	0.328	0.039	0.126	0.015	1.209	0.003	0.035	0.008	0.037	0.069	5.814	0.012	76.56	192.85	104.11	63.16	154.84	39.14	72.25	1.65	0.47	108.11	67.8	1133.27	176.42	170.4	142.76	143.13	195.66	329.55
2667	validation	dn2PD	1	39	0.002	0.338	0.008	0.093	0.792	0.295	0.214	0.062	0.183	0.013	0.002	0.012	0.092	0.004	0.077	0.283	0.034	0.004	0.023	0.902	0.013	0.221	0.064	0.062	0.045	4.954	0.008	70.92	203.54	126.44	54.44	138.82	36.19	89.29	2.32	0.64	118.5	81.38	1357.42	185.12	194.21	159.13	182.35	286.95	389.13
2669	validation	dn2PD	2	77	0.006	0.577	0.002	0.067	0.746	0.268	0.212	0.033	0.117	0.005	0	0.01	0.058	0.007	0.059	0.225	0.048	0	0.015	2.583	0.005	0.043	0.006	0.021	0.162	5.631	0.036	150.77	283.95	162.85	72.88	187.2	40.61	118.76	2.23	0.63	215.96	120.4	1793.25	279.75	217.9	246.35	311.15	336.71	409.71
2675	validation	dn2PD	1	57	0.002	0.576	0.005	0.089	0.769	0.324	0.132	0.056	0.123	0.012	0.002	0.011	0.051	0.006	0.04	0.216	0.015	0.163	0.029	1.632	0.003	0.058	0.01	0.029	0.088	5.989	0.008	109.77	261.49	158.52	74.07	186.07	42.46	108.61	2.14	0.58	171.91	75.44	1709.19	181.85	214.82	233.26	288.25	370.54	439.83
2676	validation	dn2PD	2	78	0.028	0.532	0.014	0.12	0.923	0.543	0.171	0.047	0.11	0.013	0.007	0.011	0.096	0.011	0.06	0.228	0.043	0	0.029	1.184	0.011	0.192	0.036	0.052	0.053	6.135	0.011	140.97	194.51	104.21	55.75	158.03	32.73	91.37	1.87	0.58	213.98	108.83	1323.36	251.95	162.78	182.06	237.64	243.11	254.6
2685	validation	dn2PD	2	58	0.018	0.538	0.013	0.083	0.738	0.254	0.133	0.079	0.156	0.012	0.003	0.026	0.063	0.004	0.086	0.339	0.015	0.172	0.037	1.042	0.011	0.179	0.01	0.033	0.057	15.688	0.011	200.11	212.91	117.88	53.01	152.21	33.53	97.62	2.22	0.64	249.87	100.51	1391.8	117.49	83.59	88.51	201.97	395.96	531.01
2686	validation	dn2PD	1	46	0.013	0.376	0.001	0.066	0.784	0.302	0.157	0.058	0.118	0.01	0.003	0.012	0.045	0.006	0.06	0.322	0.05	0	0.024	1.177	0.003	0.057	0.003	0.028	0.059	5.404	0.015	95.45	184.15	113.57	40.77	126.13	31.28	84.94	2.79	0.67	142.51	62.6	1297.51	136.66	151.93	130.03	199.41	312.29	391.81
2690	validation	dn2PD	1	49	0.005	0.346	0.004	0.094	0.768	0.309	0.147	0.067	0.107	0.01	0.002	0.009	0.042	0.012	0.039	0.224	0.026	0.101	0.012	0.847	0.003	0	0.004	0.037	0.055	4.551	0.018	183.29	249.7	136.05	61.39	172.09	38.32	114.16	2.22	0.66	272.11	85.1	1649.57	202.01	132.54	143.85	239.99	361.48	563.79
2691	validation	dn2PD	1	77	0.03	0.348	0.012	0.089	0.712	0.628	0.164	0.025	0.112	0.008	0.001	0.008	0.059	0.004	0.066	0.227	0.046	0.116	0.026	1.827	0.01	0.199	0.056	0.075	0.058	6.156	0.016	76.88	191.56	122.54	55.65	142.93	29.38	89.94	2.2	0.63	128.44	65.25	1428.8	84.92	143.1	150.33	228.22	363.24	469.68
2696	validation	dn2PD	2	29	0.011	0.36	0.005	0.073	0.663	0.293	0.181	0.052	0.105	0.008	0.001	0.011	0.047	0.003	0.056	0.271	0.039	0.089	0.026	0.982	0.001	0	0.008	0.016	0.064	4.967	0.019	83.32	170.08	81.08	68.82	174.86	36.5	65	1.18	0.37	107.65	78.55	955.71	213.33	196.07	127.61	115.01	116.33	183.96
2700	validation	dn2PD	2	61	0.029	0.363	0.005	0.05	0.858	0.355	0.18	0.036	0.063	0.01	0.001	0.021	0.056	0.003	0.054	0.205	0.118	0.129	0.025	1.165	0.017	0.292	0.121	0.054	0.061	6.037	0.01	42.27	252.69	151.56	87.84	179.11	36.43	95.03	1.73	0.53	18.91	22.87	1744.8	233.32	266.76	258.4	156.7	208.18	547.02
2713	validation	dn2PD	1	49	0.006	0.422	0	0.083	0.805	0.287	0.156	0.058	0.146	0.011	0.003	0.011	0.051	0.004	0.055	0.248	0.022	0	0.03	0.997	0.003	0.03	0.015	0.02	0.047	5.803	0.013	78	209.7	137.17	51.09	147.65	36.85	102.94	2.69	0.7	110.07	92.04	1646.17	143.66	120.25	170.39	314.31	416.59	511.7
2714	validation	dn2PD	2	60	0.036	0.509	0.037	0.084	0.776	0.44	0.143	0.057	0.085	0.011	0.001	0.011	0.069	0.008	0.075	0.189	0.035	0.166	0.035	1.676	0.004	0	0.004	0.033	0.11	7.34	0.013	62.44	292.89	163.4	121.57	237.33	44.31	93.62	1.34	0.39	27.2	18.53	1700.16	264.23	374.18	270.8	93.4	170.12	474.25
2717	validation	dn2PD	2	65	0.001	0.379	0.029	0.065	0.816	0.37	0.167	0.04	0.101	0.01	0.001	0.01	0.053	0.006	0.071	0.256	0.024	0.116	0.027	1.711	0.003	0.034	0.007	0.032	0.12	5.125	0.017	134.78	297.92	192.44	66.48	174.36	41.4	129.97	2.89	0.75	172.72	119.15	2046.42	344.95	313.25	357.64	395.83	311.11	322.42
2718	validation	dn2PD	1	64	0.022	0.474	0.025	0.105	0.792	0.243	0.116	0.054	0.136	0.013	0.003	0.011	0.041	0.007	0.087	0.324	0.051	0.123	0.032	1.52	0.003	0.122	0.012	0.028	0.111	9.386	0.013	103.87	230.03	146.74	56.09	158.13	37.1	107.69	2.62	0.68	132.97	104.25	1735.33	141.95	127.09	183.52	349.15	444.18	520.47
2728	validation	dn2PD	2	74	0.002	0.355	0.039	0.074	0.879	0.403	0.151	0.031	0.109	0.011	0.001	0.01	0.049	0.003	0.061	0.22	0.028	0.156	0.021	1.09	0.004	0.101	0.03	0.047	0.05	6.103	0.028	47.59	199.94	109.04	80.93	184.37	37.48	76.38	1.35	0.41	44.49	38.2	1279.99	204.04	190.36	176.95	144.98	175.71	349.72
2733	validation	dn2PD	1	75	0.029	0.607	0.078	0.098	0.697	0.228	0.099	0.083	0.155	0.014	0.006	0.01	0.068	0.009	0.072	0.346	0.023	0.23	0.028	1.754	0.012	0.167	0.061	0.056	0.066	9.34	0.027	167.94	157.85	83.56	46.25	128.01	24.43	81.73	1.81	0.64	239.48	97.93	1061.04	112.94	96.82	48.93	104.47	289.68	451.54
2734	validation	dn2PD	1	72	0.023	0.369	0.012	0.108	0.76	0.25	0.167	0.042	0.088	0.013	0.002	0.01	0.064	0.017	0.078	0.281	0.048	0.108	0.057	1.281	0.004	0.088	0.021	0.042	0.067	6.166	0.013	210.58	224.14	132.22	48.59	143.45	32.21	117.14	2.72	0.82	274.3	71.1	1708.77	166.84	132.15	97.73	156.56	413.57	745.32
2736	validation	dn2PD	2	58	0.047	0.39	0.026	0.082	0.928	0.435	0.171	0.049	0.09	0.011	0.003	0.011	0.059	0.005	0.086	0.201	0.035	0.155	0.046	1.348	0.022	0.276	0.047	0.046	0.071	4.902	0.014	64.98	207.35	107.91	86.7	182.61	38.9	75.54	1.24	0.41	85.15	45.27	1260.19	182.34	219.49	165.49	67	168.86	430.93
2741	validation	dn2PD	1	69	0.02	0.491	0.011	0.079	0.752	0.237	0.175	0.058	0.194	0.011	0.002	0.013	0.068	0.006	0.081	0.319	0.019	0.126	0.044	1.88	0.005	0.047	0.014	0.051	0.097	6.459	0.011	73.72	177.8	108.55	57.13	144.52	35.7	78.39	1.9	0.54	109.55	63.72	1211	131.92	198.69	150.31	127.1	258.17	391.15
2746	validation	dn2PD	2	62	0.007	0.365	0.037	0.092	0.695	0.398	0.087	0.066	0.072	0.011	0.005	0.01	0.047	0.018	0.069	0.195	0.031	0.13	0.035	1.106	0.004	0.091	0.017	0.027	0.077	6.208	0.014	226.09	269.51	145.58	48.73	145.16	28.13	136.06	2.99	0.94	346.25	98.38	1957.49	258.29	157.87	119.96	148.38	423.03	804.35
2747	validation	dn2PD	2	51	0.021	0.317	0.002	0.069	0.854	0.234	0.169	0.026	0.086	0.009	0.001	0.01	0.051	0.004	0.063	0.203	0.045	0.129	0.043	1.182	0.015	0.237	0.053	0.039	0.057	5.471	0.01	84.47	205.9	111.39	69.84	188.81	40.64	84.79	1.59	0.45	121.52	88.18	1244.63	167.03	102.04	132.79	246.87	290.51	344.17
2751	validation	dn2PD	1	51	0.015	0.356	0.009	0.097	0.854	0.256	0.125	0.082	0.131	0.009	0.003	0.009	0.078	0.015	0.049	0.326	0.019	0.158	0.024	0.658	0.002	0.093	0.014	0.054	0.041	6.29	0.01	213.21	218.78	111.49	47.21	148.68	34.49	103.52	2.36	0.7	324.07	80.42	1366.83	147.43	95.96	43.74	116.79	374.53	622.2
2755	validation	dn2PD	1	61	0.004	0.416	0	0.102	0.718	0.267	0.161	0.069	0.175	0.012	0.002	0.01	0.061	0	0.072	0.338	0.039	0.13	0.041	0.945	0.017	0.281	0.047	0.051	0.049	7.234	0.011	143.55	206.21	139.13	34.77	119.19	25.52	111.18	4	0.93	221.3	64.89	1726.41	132.42	157.76	216.11	329.69	408.47	481.75
2756	validation	dn2PD	1	62	0.034	0.693	0.001	0.134	0.785	0.301	0.195	0.072	0.185	0.017	0.003	0.009	0.08	0.009	0.087	0.351	0.024	0.118	0.043	1.63	0.005	0	0.007	0.043	0.089	6.08	0.01	94.06	202.13	120.19	63.44	162.05	34.89	87.8	1.89	0.54	145.41	55.86	1388.16	118.75	173.08	154.41	190.7	327.21	434.37
2761	validation	dn2PD	1	75	0.079	0.585	0.001	0.102	0.77	0.376	0.144	0.056	0.174	0.013	0.005	0.02	0.081	0.005	0.08	0.302	0.031	0	0.034	1.499	0.002	0.134	0.015	0.025	0.072	5.857	0.013	99.25	142.78	63.31	60.36	162.65	33.91	55.49	1.05	0.34	168.39	65.78	693.68	92.47	104.86	57.37	97.17	182.6	216.05
2766	validation	dn2PD	2	75	0.023	0.631	0.018	0.116	0.8	0.357	0.137	0.048	0.131	0.014	0.004	0.01	0.052	0.003	0.058	0.271	0.073	0.199	0.038	2.228	0.007	0.1	0.026	0.044	0.119	7.404	0.037	114.28	162.68	66.88	63.06	161.52	33.35	70.2	1.06	0.43	155.53	93.68	967.51	228.57	100.02	63.55	71.92	137.27	329.23
42	validation	CTR	2	67	0.019	0.694	0.008	0.095	0.784	0.278	0.153	0.098	0.183	0.019	0.002	0.013	0.118	0.011	0.137	0.345	0.019	0.063	0.038	2.027	0.006	0	0	0.027	0.109	6.855	0.02	152.5	248.47	149.78	63.96	160.29	37.78	113.36	2.34	0.71	206.02	100.99	1774.22	225.25	225.03	222.12	253.85	332.56	497.16
43	validation	CTR	1	72	0.007	0.562	0.005	0.12	0.805	0.261	0.176	0.063	0.081	0.011	0.008	0.01	0.058	0.016	0.089	0.238	0.031	0.16	0.024	2.852	0.008	0.029	0.009	0	0.156	5.943	0.017	326.67	210.43	82.61	46.93	137	30.57	90.94	1.76	0.66	345.8	121.25	1144.47	154.31	73.56	8.98	13.59	247.49	677.06
53	validation	CTR	1	79	0.035	0.535	0.014	0.103	0.697	0.259	0.179	0.029	0.095	0.005	0.002	0.011	0.049	0.007	0.062	0.239	0.024	0.142	0.05	4.175	0.011	0	0.006	0.014	0.155	6.957	0.015	95.23	253.5	143.11	95.36	220.44	44.79	97.68	1.5	0.44	109.77	42.27	1625.52	155.6	211.8	202.46	197.38	308.13	531.31
55	validation	CTR	1	70	0.02	0.821	0.025	0.125	0.865	0.281	0.194	0.096	0.154	0.014	0.002	0.011	0.081	0.006	0.073	0.391	0.029	0.177	0.024	2.536	0.001	0.076	0	0.02	0.118	8.92	0.016	174.48	217.3	115.42	54.44	146.67	35.82	94.95	2.12	0.65	224.14	101.56	1381.14	157.9	123.14	87.56	154.67	333.6	546.93
58	validation	CTR	2	72	0.026	0.495	0.022	0.1	0.699	0.257	0.181	0.052	0.127	0.012	0.002	0.01	0.067	0.005	0.073	0.257	0.03	0.116	0.036	1.195	0.004	0	0.004	0.015	0.085	6.243	0.012	176.62	304.54	170.61	91.74	219.96	45.29	122.49	1.86	0.56	187.5	113.19	1910.1	316.96	263.65	283.3	317.77	313.07	375.46
67	validation	CTR	2	72	0.032	0.36	0.065	0.074	0.663	0.226	0.168	0.04	0.082	0.006	0.003	0.009	0.048	0.003	0.086	0.196	0.039	0.147	0.038	2.182	0.004	0.053	0.01	0.018	0.105	5.7	0.01	78.07	273.89	166.99	88.25	208.62	44.33	115.71	1.89	0.55	70.37	89.86	1938.76	310.18	267.34	294.25	306.47	291.38	429.44
71	validation	CTR	2	65	0.003	0.469	0.023	0.086	0.73	0.275	0.191	0.024	0.083	0.006	0.001	0.01	0.048	0.003	0.07	0.177	0.03	0.093	0.035	1.682	0.005	0	0.005	0.024	0.068	5.146	0.006	80.89	261.54	165.5	77.02	186.12	39.67	114.29	2.15	0.61	101.44	75.71	1903.01	195.59	211.46	244.1	313.08	384.09	533.9
72	validation	CTR	2	64	0.004	0.4	0.055	0.071	0.782	0.417	0.143	0.063	0.088	0.01	0.003	0.012	0.056	0.007	0.09	0.147	0.026	0.115	0.017	1.762	0.007	0.061	0.011	0.021	0.094	6.306	0.016	249.16	278.54	121.89	68.53	208.22	57.45	114.27	1.78	0.55	372.98	199.17	1461.85	136.58	26.39	53.62	289.45	509.72	568.69
76	validation	CTR	2	67	0.028	0.667	0.008	0.068	0.774	0.392	0.194	0.041	0.072	0.009	0.001	0.01	0.072	0.003	0.083	0.259	0.031	0.182	0.024	3.092	0.006	0.038	0.008	0.009	0.161	6.742	0.014	106.69	257.09	169.38	66.56	167.88	42.73	121.05	2.54	0.72	133.95	125.56	2013.3	169.07	164.18	240.33	370.45	472.07	608.49
77	validation	CTR	2	72	0.007	0.681	0.011	0.072	0.862	0.587	0.194	0.052	0.104	0.012	0.001	0.03	0.064	0.002	0.081	0.255	0.044	0.149	0.028	3.302	0.005	0.04	0.011	0.021	0.156	6.167	0.014	106.12	334.87	213.31	92.35	202.25	40.63	142.5	2.31	0.7	98.68	126.83	2414.95	443.46	441.05	408.61	301.95	282.86	485.6
79	validation	CTR	1	79	0.027	0.415	0.005	0.093	0.873	0.236	0.103	0.064	0.107	0.013	0.003	0.02	0.053	0.005	0.077	0.242	0.034	0.112	0.027	1.346	0.004	0.09	0.014	0.025	0.041	6.896	0.023	72.83	227.1	148.3	59.5	155.14	33.51	105.2	2.49	0.68	83.79	68.72	1797.11	171.68	172.3	240.34	316.25	366.42	507.18
82	validation	CTR	1	77	0.024	0.315	0.005	0.123	0.729	0.244	0.096	0.058	0.093	0.01	0.002	0.006	0.069	0.002	0.097	0.267	0.052	0.086	0.028	0.935	0.003	0.049	0.027	0.027	0.07	5.562	0.028	91.16	269.88	189.44	54.71	142.98	30.34	147.56	3.46	1.03	140.45	139.1	2424.49	244.08	201.76	251.08	368.16	543.71	774.3
1	validation	CTR	2	61	0.019	0.472	0.01	0.056	0.783	0.428	0.225	0.037	0.101	0.009	0.001	0.02	0.059	0	0.051	0.238	0.045	0.105	0.026	1.94	0.005	0	0.007	0.023	0.082	5.04	0.012	81.08	278.26	164.38	84.98	194.51	40.8	110.94	1.93	0.57	87.63	84.23	1820.34	359.65	308.87	280	223.28	219.13	380.58
2	validation	CTR	1	76	0.007	0.552	0.001	0.084	0.798	0.403	0.194	0.045	0.103	0.01	0.002	0.012	0.098	0.006	0.083	0.328	0.034	0.095	0.014	2.027	0.004	0.035	0.005	0.026	0.086	6.173	0.031	94.12	267.67	174.15	66.79	164.55	38.94	114.19	2.61	0.69	112.34	84.09	1869.4	269.67	328.19	311.48	267.29	293.15	421.27
3	validation	CTR	2	72	0.021	0.499	0.019	0.069	0.782	0.315	0.212	0.046	0.086	0.009	0.001	0.011	0.064	0.006	0.086	0.269	0.022	0.109	0.02	1.922	0.004	0.018	0.013	0.015	0.127	6.009	0.011	78.04	253.39	118.79	109.23	224.67	41.94	84.75	1.09	0.38	55.59	60.95	1453.09	325.11	251.87	168.01	16.55	118.73	495.67
4	validation	CTR	2	67	0.001	0.496	0.001	0.058	0.793	0.291	0.197	0.082	0.111	0.008	0.001	0.008	0.054	0.005	0.052	0.24	0.025	0.122	0.026	2.195	0.004	0.032	0.003	0.013	0.134	6.655	0.014	286.6	367.6	211.11	53.39	155.3	41.82	180.72	3.95	1.16	464.2	265.93	2632.39	311.61	176.16	211.86	426.01	691.68	821.05
5	validation	CTR	1	77	0.012	0.357	0.003	0.085	0.661	0.239	0.179	0.026	0.115	0.006	0.002	0.011	0.061	0.004	0.039	0.23	0.025	0.179	0.033	1.613	0.017	0.164	0.036	0.073	0.064	5.759	0.016	61.7	216.85	134.87	66.54	148.72	33.89	94.11	2.03	0.63	78.04	68.14	1619.86	213.7	226.26	223.91	173.94	257.31	503.43
6	validation	CTR	2	76	0.016	0.366	0.018	0.099	0.757	0.488	0.174	0.026	0.096	0.006	0.001	0.01	0.059	0.007	0.056	0.228	0.016	0	0.027	1.537	0.006	0.051	0.003	0.03	0.08	5.389	0.014	232.27	365.12	175.48	87.84	212.43	46.46	161.4	2	0.76	381.11	304.28	2176.46	594.75	228.9	196.82	267.11	370.01	501.34
7	validation	CTR	2	74	0.026	0.412	0.059	0.072	0.763	0.321	0.191	0.025	0.087	0.008	0.001	0.012	0.056	0.008	0.074	0.171	0.025	0	0.028	1.279	0.003	0.066	0.008	0.019	0.079	6.84	0.02	99.31	361.42	239.86	88.83	220.09	47.67	156.49	2.7	0.71	91.71	110.01	2628.93	348.93	305.31	395.72	488.36	476.88	594.36
8	validation	CTR	1	75	0.022	0.384	0	0.072	0.736	0.297	0.166	0.041	0.097	0.009	0.001	0.018	0.056	0.006	0.069	0.241	0.019	0.135	0.028	1.26	0.004	0.079	0.009	0.022	0.057	5.564	0.017	118.66	243.44	141.66	70.62	175.67	37.07	103.02	2.01	0.59	172.98	70.13	1598.38	158.86	176.52	193.24	246.22	338.05	492.39
2291	validation	advPD	1	72	0.019	0.327	0.002	0.11	0.615	0.332	0.034	0.041	0.119	0.002	0.001	0.028	0.053	0.003	0.039	0.25	0.027	0.158	0.019	2.822	0.017	0.266	0.08	0.12	0.158	5.277	0.025	60.27	175.59	115.18	46.79	120.74	30.12	89.49	2.46	0.74	121.71	94.71	1433.24	235.73	238.68	178.79	127.12	229.39	397.06
2325	validation	advPD	2	52	0	0.402	0.008	0.063	0.655	0.44	0.016	0.047	0.091	0.004	0.001	0.012	0.046	0.005	0.059	0.199	0.023	0	0.022	2.018	0.003	0.072	0.01	0.027	0.12	6.154	0.01	188.42	238.57	156.54	36.29	95.91	31.59	128.17	4.31	1.34	281.2	163.06	1988.57	261.75	182.57	230.32	331.08	432.26	534.95
2343	validation	advPD	1	70	0.012	0.4	0.002	0.071	0.807	0.273	0.123	0.051	0.102	0.008	0	0.011	0.074	0.007	0.088	0.221	0.039	0.038	0.014	1.573	0.002	0.034	0.003	0.019	0.069	6.209	0.017	58.66	262.02	158.74	84.52	182.09	38.11	101.86	1.88	0.56	41.97	63.13	1770.35	285.14	285.68	250.58	189.33	239.83	482.32
2348	validation	advPD	1	73	0.003	0.532	0.006	0.071	0.684	0.377	0.071	0.04	0.083	0.005	0.001	0.027	0.069	0.013	0.044	0.227	0.022	0	0.007	2.382	0.002	0.011	0.003	0.046	0.186	6.039	0.021	216.43	215.03	121.28	41.97	116.43	27.14	106.59	2.89	0.92	284.82	73.34	1576.14	176.83	160.99	81.23	91.86	348.74	706.22
2364	validation	advPD	1	59	0.012	0.442	0.011	0.067	0.79	0.367	0.012	0.058	0.155	0.006	0.001	0.008	0.052	0.004	0.065	0.322	0.052	0.149	0.023	1.456	0.003	0.045	0.02	0.02	0.093	5.231	0.008	65.81	177.46	104.23	50.56	121.22	30.44	83.1	2.06	0.69	101.53	71.77	1338.92	201.24	184.25	116.45	109.23	259.63	420.81
2374	validation	advPD	1	64	0.033	0.693	0	0.063	0.725	0.346	0.032	0.09	0.134	0.005	0	0.011	0.055	0.001	0.048	0.276	0.025	0	0.015	1.714	0.003	0.044	0.006	0.02	0.112	6.217	0.008	62.35	135.17	64.64	51.62	133.67	33.67	53.33	1.25	0.4	86.98	71.38	757	159.4	126.01	54.75	38.65	148.35	273.41
2388	validation	advPD	2	66	0.013	0.397	0.023	0.061	0.889	0.389	0.041	0.021	0.102	0.003	0	0.012	0.057	0.008	0.061	0.203	0.051	0	0.02	1.544	0.003	0	0.001	0.009	0.092	5.456	0.008	95.91	289.04	179.7	76.06	173.58	40.26	120.25	2.36	0.69	130.1	112.55	1976.35	338.32	284.39	304.08	324.73	302.62	395.02
2392	validation	advPD	1	75	0.001	0.426	0	0.213	0.739	0.265	0.016	0.044	0.141	0.002	0.002	0.012	0.09	0.009	0.064	0.264	0.054	0	0.034	1.655	0.002	0.053	0.011	0.031	0.093	6.386	0.031	135.89	182.21	92.31	50.33	137.8	35.43	76.67	1.83	0.56	195.11	76.73	1053.37	148.25	101.79	61.78	104.75	248.98	425.63
2413	validation	advPD	2	73	0.022	0.417	0.005	0.052	0.729	0.35	0.159	0.026	0.074	0.002	0.001	0.012	0.043	0.003	0.064	0.155	0.038	0	0.011	1.302	0.003	0.027	0	0.017	0.037	5.425	0.009	47.71	238.9	139.93	85.76	176.84	38.74	87.45	1.63	0.49	39.58	45.11	1550.49	264.01	289.36	234.25	114.16	172.5	437.16
2415	validation	advPD	1	66	0.006	0.388	0.007	0.057	0.758	0.37	0.045	0.034	0.055	0.005	0.001	0.04	0.04	0.008	0.041	0.169	0.033	0	0.013	1.865	0.003	0.033	0.006	0.014	0.075	4.481	0.009	169.5	231.57	126.57	65.8	158.03	30	104.34	1.92	0.66	240.18	102.72	1597.54	282.13	255.09	204.27	111.81	215.47	494.77
2432	validation	advPD	1	76	0.005	0.375	0	0.088	0.634	0.287	0.014	0.049	0.088	0.004	0.002	0.03	0.063	0.007	0.071	0.279	0.047	0	0.014	1.438	0.02	0.202	0.046	0.034	0.068	4.967	0.01	56.86	245.76	143.38	77.93	167.25	37.23	95.75	1.84	0.57	54.83	69.95	1647	230.59	185.18	210.66	195.13	262.06	526.92
2434	validation	advPD	1	67	0.009	0.641	0.007	0.112	0.747	0.248	0.162	0.052	0.176	0.008	0.001	0.029	0.056	0.004	0.054	0.27	0.026	0.159	0.023	2.399	0.005	0.063	0	0.029	0.119	9.374	0.006	79.6	172.7	104.56	48.34	122.85	30.78	79.87	2.16	0.65	128.7	87.47	1221.63	151.18	181.43	116.03	141.97	275.62	383.64
2525	validation	advPD	2	77	0.015	0.686	0	0.122	0.654	0.384	0.121	0.046	0.113	0.007	0.001	0.056	0.094	0.003	0.068	0.291	0.042	0	0.013	3.102	0.003	0	0.009	0.026	0.121	5.716	0.021	114.28	165.24	75.36	50.68	134.36	29.98	69.4	1.49	0.52	167.06	66.91	958.02	205.01	119.28	54.28	54.09	162.08	346.97
2530	validation	advPD	2	69	0.007	0.559	0.038	0.079	0.898	0.516	0.188	0.034	0.072	0.009	0.001	0.007	0.067	0	0.09	0.151	0.03	0.004	0.016	1.522	0.002	0	0.006	0.016	0.08	5.093	0.014	107.47	249.06	142.47	76	179.61	35.7	101.21	1.87	0.56	134.49	82.09	1606.37	207.88	192.56	170.81	182.96	321.52	542.45
2532	validation	advPD	1	72	0.02	0.382	0.005	0.055	0.717	0.417	0.168	0.03	0.1	0.016	0	0.01	0.07	0.003	0.088	0.229	0.031	0.175	0.006	1.759	0.014	0.256	0.025	0.025	0.096	9.512	0.024	83.65	139.83	63.77	47.11	107.4	22.61	70.07	1.35	0.65	154.69	95.08	1025.35	230.18	153.46	73.13	0	124.37	382.39
2534	validation	advPD	2	60	0.003	0.443	0.004	0.072	0.583	0.365	0.155	0.03	0.077	0.007	0.001	0.055	0.07	0.006	0.076	0.291	0.043	0.154	0.017	2.798	0.006	0.032	0.01	0.014	0.217	7.749	0.046	241.51	237.05	131.12	37.13	104.22	28.13	127.38	3.53	1.22	352.45	205.78	1869.19	279.84	128.03	138.2	248.79	443.97	592.91
2539	validation	advPD	1	84	0.035	0.51	0	0.079	0.913	0.364	0.016	0.046	0.155	0.005	0.002	0.016	0.059	0.007	0.056	0.257	0.031	0	0.018	1.65	0.008	0.169	0	0.062	0.081	5.814	0.021	87.4	182.56	91.87	65.98	162.09	38.87	66.79	1.39	0.41	136.2	70.64	981.47	155.69	172.16	117.9	91.23	179.43	315.68
2615	validation	advPD	1	78	0.022	0.442	0	0.085	0.692	0.304	0.043	0.048	0.111	0.006	0.001	0.018	0.069	0.007	0.064	0.262	0.064	0	0.016	1.592	0.005	0.182	0.037	0.073	0.137	6.211	0.019	64.92	186.31	104.74	58.73	136.58	29.28	72.26	1.78	0.53	82.25	46.82	1198.03	186.99	176.2	164.04	145.87	185.51	333.84
2635	validation	advPD	1	67	0.02	0.462	0	0.087	0.828	0.349	0.016	0.088	0.218	0.007	0	0.025	0.063	0.008	0.103	0.361	0.03	0	0.022	0.832	0.006	0.062	0.018	0.034	0.034	5.872	0.028	128.53	225.81	137.15	56.27	147.48	33.66	104.74	2.44	0.71	179.07	74.63	1632.18	162.7	162.5	145.26	219.56	376.62	561.94
2645	validation	advPD	1	68	0.006	0.516	0.003	0.102	0.81	0.292	0.017	0.062	0.155	0.006	0	0.013	0.059	0.006	0.055	0.259	0.036	0	0.019	1.078	0.009	0.085	0.022	0.031	0.081	6.722	0.006	166.74	230.09	128.5	46.6	129.83	34.38	106.07	2.76	0.82	277.65	122.58	1492.56	186.89	169.38	114.02	158.55	370.11	545.24
2671	validation	advPD	1	59	0.026	0.527	0.01	0.104	0.664	0.399	0.017	0.091	0.115	0.007	0.001	0.022	0.082	0.006	0.088	0.269	0.062	0.003	0.011	3.222	0.005	0.04	0.022	0.031	0.237	10.409	0.031	42.32	186.06	109.35	64.3	148.45	35.72	72.88	1.7	0.49	46.85	38.82	1214.33	128.85	152.46	114.12	120.01	248.49	453.58
2674	validation	advPD	2	70	0.012	0.483	0.034	0.082	0.683	0.418	0.185	0.03	0.086	0.012	0.002	0.022	0.056	0.003	0.078	0.203	0.025	0.12	0.008	1.864	0.005	0	0.006	0.016	0.094	5.017	0.043	70.99	197.95	109.59	67.71	155.71	33.96	78.95	1.62	0.51	93.96	45.63	1271.79	189.6	176.71	150.51	118.04	194.1	410
[truncated: 93 more columns]
